# Supplementary material for: Phenotype-specific therapeutic efficacy of ilofotase alfa in patients with sepsis-associated acute kidney injury
Source: Crit Care. 2024 Feb 19;28:50. doi: 10.1186/s13054-024-04837-y (PMC10875769; doi:10.1186/s13054-024-04837-y)
Supplement: Supplementary file 3 — Additional file 3. Table S1. Overview of the 32 variables selected for their therapeutic efficacy, ranked by the steepness of their slope. [file 13054_2024_4837_MOESM3_ESM.xlsx]

## Sheet: Supplemental Table 1
Variable selected	Top 15 rank	Missingness (%)
Glucose	1	6.75676
Age	2	0
APACHE II score	3	3.7162
Erythrocytes	4	5.23649
Potassium	5	2.02703
Hematocrit	6	3.37838
Lactate	7	5.57432
Bilirubin	8	4.39189
Bicarbonate	9	4.39189
Total Protein	10	19.4257
Hemoglobin	11	2.87162
Albumin	12	7.93919
Creatinine	13	1.85811
C-reactive protein	14	7.60135
Pre-AKI eGFR	15	0
Alanine Aminotransferase	>15	5.74324
Aspartate Aminotransferase	>15	12.1622
BMI	>15	0
Chloride	>15	3.04054
Gamma glutamyl transferase	>15	11.6554
Lactate dehydrogenase	>15	17.2297
Lymphocytes	>15	10.9797
Monocytes	>15	11.4865
mSOFA	>15	0.506
Neutrophils	>15	9.96622
Norepinephrine	>15	15.3716
PaO2/FiO2	>15	0
Platelet count	>15	2.53378
Pre-AKI Creatinine	>15	0
Sodium	>15	1.858
Urea	>15	28.54
WBC	>15	2.7027
