# Supplementary material for: Phenotype-specific therapeutic efficacy of ilofotase alfa in patients with sepsis-associated acute kidney injury
Source: Crit Care. 2024 Feb 19;28:50. doi: 10.1186/s13054-024-04837-y (PMC10875769; doi:10.1186/s13054-024-04837-y)
Supplement: Supplementary file 4 — Additional file 4. Table S2. Patient characteristics and outcomes of the different phenotypes and treatment groups, including all variables. [file 13054_2024_4837_MOESM4_ESM.xlsx]

## Sheet: Supplemental Table 2
	All patients (n=570)		Phenotype 1 (n=330)	Phenotype 2 (n=240)	pvalue		Phenotype 1 ilofotase alfa (n=164)	Phenotype 1 placebo (n=166)	pvalue		Phenotype 2 ilofotase alfa (n=122)	Phenotype 2 placebo (n=118)	pvalue
Age (years)	70.00 [62.00, 76.00]		70.00 [63.00, 76.00]	69.00 [60.00, 76.00]			71.00 [64.00, 76.00]	70.00 [61.00, 76.75]			69.00 [61.25, 76.00]	69.50 [60.00, 77.00]
BMI	28.06 [24.73, 33.31]		28.24 [24.67, 34.20]	27.81 [24.76, 32.61]			29.19 [24.41, 33.46]	27.26 [25.13, 34.92]			28.55 [25.38, 32.69]	26.96 [24.57, 32.54]
Sex (% males)	358 (62.8%)		215 (65.2%)	143 (59.6%)			105 (64.0%)	110 (66.3%)			73 (59.8%)	70 (59.3%)
APACHE II score	23.00 [18.00, 28.00]		20.00 [16.00, 25.00]	27.00 [22.00, 31.00]	***		19.50 [16.00, 25.00]	21.00 [17.00, 24.25]			27.00 [22.00, 32.00]	26.00 [22.00, 30.75]
mSOFA score	9.00 [7.00, 11.00]		8.00 [7.00, 10.00]	10.00 [8.00, 12.00]	***		8.00 [7.00, 10.00]	8.00 [7.00, 10.00]			9.00 [8.00, 11.00]	10.00 [9.00, 12.00]	**
Pre-AKI Creatinine (umol/L)	82.00 [69.93, 97.35]		81.42 [69.00, 97.00]	84.93 [70.80, 99.00]			81.50 [69.00, 102.16]	81.42 [68.36, 94.97]			84.96 [70.85, 97.00]	83.00 [70.80, 106.15]
Pre-AKI eGFR (mL/min/1.73 m2)	74.34 [60.06, 88.80]		74.63 [61.40, 90.15]	73.64 [58.33, 86.99]			74.08 [59.77, 90.22]	74.98 [64.29, 89.96]			74.87 [61.59, 87.22]	72.13 [53.99, 86.86]
Albumin (g/L)	25.00 [20.20, 28.00]		25.00 [21.00, 28.00]	24.00 [20.00, 28.00]			25.00 [21.00, 27.00]	25.00 [21.00, 28.90]			24.00 [20.00, 28.00]	25.00 [20.00, 28.00]
Alanine Aminotransferase (ALT) (IU/L)	38.00 [21.00, 98.25]		31.00 [18.00, 71.86]	52.00 [27.00, 131.00]	***		31.00 [19.00, 71.00]	31.00 [17.72, 79.25]			51.00 [26.50, 114.50]	52.00 [27.50, 144.00]
Aspartate Aminotransferase (AST) (IU/L)	66.00 [32.00, 150.00]		50.00 [25.95, 131.50]	97.00 [47.00, 194.00]	***		51.00 [27.25, 129.50]	46.85 [25.20, 144.75]			87.00 [44.00, 149.00]	103.50 [49.25, 239.00]
Basophils (10^9/L)	0.02 [0.00, 0.06]		0.03 [0.00, 0.07]	0.01 [0.00, 0.04]	**		0.03 [0.00, 0.08]	0.02 [0.00, 0.06]	*		0.01 [0.00, 0.05]	0.01 [0.00, 0.04]
Bicarbonate (mmol/L)	20.00 [17.50, 23.00]		22.00 [19.90, 24.70]	17.80 [15.45, 19.30]	***		22.00 [19.62, 24.60]	22.00 [20.00, 24.90]			17.05 [15.00, 19.00]	18.00 [16.00, 20.00]
Total bilirubin (umol/L)	14.80 [8.79, 29.00]		13.00 [7.85, 23.93]	17.00 [11.00, 35.67]	***		13.00 [7.00, 23.47]	13.68 [8.27, 23.97]			16.29 [10.00, 31.50]	18.90 [11.97, 39.49]
Chloride (mmol/L)	104.00 [100.00, 108.80]		104.00 [101.00, 108.00]	105.00 [100.00, 109.00]			105.00 [102.00, 108.00]	104.00 [100.00, 108.00]			106.00 [101.00, 110.00]	103.00 [100.00, 108.00]	*
Creatinine (umol/L)	185.00 [135.32, 249.42]		167.57 [126.77, 238.94]	203.50 [153.76, 266.25]	***		166.81 [123.67, 238.27]	168.01 [128.08, 240.75]			203.50 [160.25, 258.75]	203.50 [150.25, 269.76]
C-reactive protein (CRP) (mg/L)	249.50 [160.00, 333.70]		253.00 [152.00, 347.00]	243.90 [160.00, 328.02]			265.50 [142.72, 347.00]	234.00 [160.00, 351.15]			265.50 [154.30, 339.25]	237.50 [165.00, 316.22]
Eosinophils (10^9/L)	0.01 [0.00, 0.06]		0.01 [0.00, 0.09]	0.00 [0.00, 0.05]	*		0.01 [0.00, 0.09]	0.02 [0.00, 0.06]			0.00 [0.00, 0.06]	0.00 [0.00, 0.03]
Gamma glutamyl transferase (IU/L)	55.00 [26.25, 133.75]		51.00 [23.00, 113.00]	64.00 [29.00, 162.00]	*		48.50 [23.00, 103.50]	52.00 [26.50, 118.50]			54.00 [28.25, 152.75]	70.00 [31.00, 171.00]
Glucose (non-fasting/fasting) (mmol/L)	7.92 [6.49, 10.12]		8.21 [6.80, 10.10]	7.50 [6.00, 10.13]	*		8.05 [6.70, 9.97]	8.50 [7.00, 10.20]			7.55 [6.20, 10.24]	7.50 [5.90, 10.04]
Hematocrit (%)	33.40 [28.63, 38.58]		33.00 [28.00, 38.00]	35.00 [29.85, 40.00]	***		32.60 [28.70, 37.00]	33.00 [27.08, 38.15]			35.95 [30.00, 40.62]	34.30 [29.55, 39.05]
Hemoglobin (g/L)	111.00 [93.44, 127.27]		106.33 [91.83, 124.05]	114.19 [97.25, 133.53]	***		106.33 [93.44, 122.00]	107.00 [88.61, 127.27]			118.41 [98.00, 135.75]	112.38 [96.91, 130.12]
Potassium (mmol/L)	4.20 [3.80, 4.70]		4.17 [3.80, 4.60]	4.32 [3.84, 4.90]	**		4.10 [3.80, 4.60]	4.20 [3.80, 4.60]			4.50 [3.92, 5.00]	4.20 [3.80, 4.80]	*
Lactate (mmol/L)	2.30 [1.50, 3.80]		1.70 [1.20, 2.30]	4.00 [2.80, 5.71]	***		1.70 [1.10, 2.15]	1.70 [1.20, 2.48]			3.90 [2.60, 5.40]	4.25 [3.00, 6.62]
Lactate dehydrogenase (LDH) (IU/L)	298.00 [220.00, 445.25]		273.00 [210.00, 391.00]	335.00 [244.00, 513.00]	***		264.50 [209.50, 377.10]	278.00 [210.00, 400.00]			334.50 [247.00, 483.50]	344.00 [239.00, 546.00]
Lymphocytes (10^9/L)	0.69 [0.41, 1.14]		0.72 [0.46, 1.14]	0.61 [0.35, 1.15]			0.78 [0.44, 1.22]	0.69 [0.47, 1.03]			0.60 [0.32, 1.15]	0.62 [0.39, 1.15]
Monocytes (10^9/L)	0.61 [0.30, 1.02]		0.70 [0.37, 1.10]	0.50 [0.24, 0.98]	**		0.70 [0.41, 1.10]	0.69 [0.35, 1.00]			0.60 [0.29, 0.96]	0.43 [0.21, 0.98]
Neutrophils (10^9/L)	12.25 [7.66, 19.40]		12.20 [8.48, 17.92]	12.30 [6.16, 20.81]			13.45 [9.12, 18.94]	11.50 [7.82, 17.08]			14.00 [6.23, 21.93]	10.93 [6.14, 18.25]
Platelet count (10^9/L)	196.00 [133.00, 281.00]		214.00 [153.50, 297.50]	173.50 [105.75, 261.25]	***		214.00 [159.00, 310.00]	214.50 [143.75, 284.50]			174.50 [123.00, 229.00]	170.50 [91.50, 277.50]
Total Protein (g/L)	53.00 [46.83, 58.00]		54.00 [48.00, 59.00]	51.00 [44.20, 56.00]	***		54.00 [48.00, 59.00]	55.00 [49.00, 60.00]			51.00 [44.60, 56.00]	51.00 [44.25, 56.00]
eGFR (mL/min/1.73 m2)	27.95 [19.84, 40.27]		31.91 [21.39, 44.21]	24.20 [18.27, 34.85]	***		30.87 [21.43, 42.81]	32.63 [21.23, 45.53]			24.61 [17.59, 33.20]	23.75 [19.32, 35.23]
Erythrocytes (10^12/L)	3.70 [3.10, 4.24]		3.60 [3.07, 4.13]	3.81 [3.23, 4.40]	*		3.60 [3.11, 4.03]	3.60 [3.05, 4.26]			3.83 [3.23, 4.44]	3.70 [3.18, 4.30]
Sodium (mmol/L)	137.00 [135.00, 141.00]		137.00 [135.00, 141.00]	137.00 [134.00, 141.00]			137.00 [135.00, 141.00]	138.00 [135.00, 141.00]			138.00 [134.00, 141.00]	136.00 [134.00, 141.00]
Urea Nitrogen (mmol/L)	15.25 [11.43, 20.31]		15.36 [11.60, 20.50]	15.12 [10.13, 18.30]			14.95 [11.11, 19.98]	16.00 [11.96, 21.28]			14.64 [9.29, 17.04]	15.25 [11.50, 20.71]
WBC (10^9/L)	14.40 [9.21, 22.20]		14.40 [10.15, 21.09]	13.70 [7.45, 23.78]			15.40 [10.40, 21.34]	14.05 [9.59, 20.61]			15.05 [7.15, 24.34]	12.70 [7.60, 22.83]
D-dimer (mg/L FEU)	5.36 [2.78, 8.18]		6.10 [3.17, 9.16]	3.80 [1.74, 5.91]			5.36 [5.10, 11.20]	6.94 [2.72, 8.43]			2.70 [1.61, 3.90]	13.35 [10.03, 16.68]	*
Urea (mmol/L)	14.30 [10.82, 20.30]		14.30 [10.70, 20.30]	14.35 [10.97, 20.30]			14.20 [10.57, 20.02]	14.70 [10.99, 20.90]			14.66 [11.10, 19.48]	14.15 [10.81, 20.60]
PaO2/FiO2	211.59 [143.50, 303.96]		228.45 [158.41, 308.63]	191.50 [123.13, 300.01]	**		234.02 [163.39, 289.86]	217.13 [153.36, 317.31]			208.33 [139.47, 315.91]	174.11 [110.36, 260.57]	*
MAKE90 (%)	303 (53.2%)		157 (47.6%)	146 (60.8%)	**		81 (49.4%)	76 (45.8%)			66 (54.1%)	80 (67.8%)	*
MAKE90 Time to Event	37.50 [3.00, 90.00]		71.00 [8.00, 90.00]	9.00 [2.00, 90.00]	***		70.00 [6.00, 90.00]	71.00 [9.00, 90.00]			32.50 [2.00, 90.00]	5.00 [1.00, 90.00]	*
>25% drop in eGFR at day 90 compared with pre-AKI reference-eGFR	44 (7.7%)		29 (8.8%)	15 (6.2%)			12 (7.3%)	17 (10.2%)			7 ( 5.7%)	8 ( 6.8%)
On RRT at day 90 OR on RRT through day28 (%)	172 (30.2%)		73 (22.1%)	99 (41.2%)	***		35 (21.3%)	38 (22.9%)			42 (34.4%)	57 (48.3%)	*
28-day in-hospital mortality (%)	151 (26.5%)		70 (21.2%)	81 (33.8%)	***		39 (23.8%)	31 (18.7%)			39 (32.0%)	42 (35.6%)
90-day in-hospital mortality (%)	191 (33.5%)		94 (28.5%)	97 (40.4%)	**		51 (31.1%)	43 (25.9%)			46 (37.7%)	51 (43.2%)
