# Supplementary material for: Phenotype-specific therapeutic efficacy of ilofotase alfa in patients with sepsis-associated acute kidney injury
Source: Crit Care. 2024 Feb 19;28:50. doi: 10.1186/s13054-024-04837-y (PMC10875769; doi:10.1186/s13054-024-04837-y)
Supplement: Supplementary file 6 — Additional file 6. List of the REVIVAL investigators. [file 13054_2024_4837_MOESM6_ESM.xlsx]

## Sheet: Site overview-30Mar
Site details														Simulation results	PSV Details			PSV comments AM-Pharma				Final decision - Site selection
Site Status	Salutation	PI First Name	PI Last Name	Institution Name	Address	Town/City	State/ Province	Zip Code	Country	Region	Phone	Fax	Email	Enrollment Target (Patient/month) - Agreed during Simulation	PSV Performed Date	On-site/phone	ET target from PSV report	Enrollment target discrepancies Simulation and PSV (Yes/No)	Resources issues at site	Logistics (eg Pharmacy and Lab)	Items to be clarified during SIV	Date final decision made by Covance	Date final decision made by AM-Pharma	Final Decision - APPROVED - Selected - On Hold - Client Declined - Site Declined	Site Number	color code
Selected		Philip	Eller	Universitätsklinik für Innere Medizin Medical University Graz, Dept. Internal Medicine?	Auenbruggerplatz 15	Graz		8036	Austria	EMEA			philipp.eller@medunigraz.at	≥1	2020-02-03		1-2 /month 18 per year	no	if a patient is in Rehab or another hospital (which will most likely not before day 28) there might be a follow up issue. for patients at home it is no issue	site will need a refrigerator for drug storage	in Austria it seems not possible to use the homecare nurses dus to insurance issue so we will probably have to pay for taxis for the patients	2020-02-20		2020-03-18	430-003	report reviewed by AM-Pharma
Selected		Dietmar	Fries	Medical University Innsbruck	Christoph-Probst-Platz Innrain 52	Innsbruck	Tirol	6020	Austria	EMEA	4351250480455		dietmar.fries@i-med.ac.at	≥1	2020-03-03				if a patient is in Rehab or another hospital (which will most likely not before day 28) there might be a follow up issue. for patients at home it is no issue. Regarding ICF: defered consent is allowed in Austria with EC approval. LKAR consent is not allowed	contracts ( 2 needed for this site) will take time so start should be asap.	in Austria it seems not possible to use the homecare nurses dus to insurance issue so we will probably have to pay for taxis for the patients	2020-03-19		2020-03-20	430-001	site approved/selected
Selected		Michael	Joannidis	Medical University Innsbruck	Anichstrasse 35	Innsbruck	Tirol	6020	Austria	EMEA	4351250424180		michael.joannidis@i-med.ac.at	≥05 - 1	2020-02-18		1-2/month 18/year	no	contract negotiations should start asap because it will take 12 weeks and then additional signature time. It is confirmed it can start before EC approval. 2 contracts are needed	Austria does not have a central EC. Each site needs approval from own EC even though the EC from the NC is the leading EC	in Austria it seems not possible to use the homecare nurses dus to insurance issue so we will probably have to pay for taxis for the patients. The SC has no medical background but will ( and has in STOP AKI)reconstituted IP. training and supervision will be discussed at SIV	2020-03-10		2020-03-17	430-002	site reviewed but under discussion
PSV completed		Paul	Zajic	Universitätsklinik für Anästhesiologie und Intensivmedizin Medical University Graz, Dept. Anestheology	Auenbruggerplatz 29	Graz		6800	Austria	EMEA	43 316 385 14909		philipp.metnitz@medunigraz.at CC: Zajic, Paul <paul.zajic@medunigraz.at>	≥1	2020-02-06		1/month App 12 per year	no	Site staff has very limited experience with clinical trials	site will need several technical equipment like freezer etc	in Austria it seems not possible to use the homecare nurses dus to insurance issue so we will probably have to pay for taxis for the patients	2020-03-02		On Hold		on hold until further notice
Selected	Dr.	Thierry	Dugernier	Clinique Saint-Pierre d'Ottignies (CSPO)	Avenue Reine Fabiola 9	Ottignies	Walloon Brabant	1340	Belgium	EMEA	+32 (0) 10-437-211, +32 (0) 10-43-73-43, Work 2:+32 (0) 10-437123	+32 (0) 10-414-953, +32 (0) 10-43-71-23	th.dugernier@clinique-saint-pierre.be, Thierry.DUGERNIER@cspo.be	≥ 0.5 - 1	2020-03-04				site has 1 more sepsis trial but does not see competition			2020-03-19		2020-03-24	320-003
Selected	Prof. Dr Dr.	Eric Joris	Hoste	University Hospital Ghent	University Hospital Ghent	Gent	Oost Vlaanderen	9000	Belgium	EMEA	32 (0) 9-332-21-11 +32 (0) 9-332-27-75 +32 (0) 9-332-41-97	32 (0) 9-332-38-00 +32 (0) 9-332-49-95	eric.hoste@ugent.be	≥2	2020-02-19		1,5/month	yes	site agreed on the simuation to 2 pts a month but would now like to commit to 1.5		site would like to limit the communications an. during the study the CRA will be the main point of contact	2020-03-10		2020-03-13	320-001
PSV completed	MD	Sussanne	Iversen	Department Intensive and intermediate care, Slagelse Sygehus	Ingemannsvej 18	Slagelse		4200	Denmark	EMEA			siv@dadlnet.dk	≥2	2020-02-21		1-2/month	yes
Selected	MD, PhD	Annukka (Sari)	Vahtera (Karlsson)	Critical Care, Tampere University Hospital	Teiskontie 35	Tampere	Laensi-Suomen Laeaeni	33520	Finland	EMEA			sari.karlsson@pshp.fi	≥1	2020-02-21				1 partially competitive trial where sepsis patients with AKI will be prioritized to REVIVAL study.		PI changed to Annukka Vahtera due to “initial” PI will be retired in 2 years. Initial PI will stay and support the team.	2020-03-19		2020-03-24	358-001
Selected	MD	Mika	Uusalo	Intensive Care, Turku University Hospital, Tysk T- hospital	Hämeentie 11	Turku		20521	Finland	EMEA			mika.valtonen@tyks.fi	TBC	2020-02-25				some other trials on ICU but not competing			2020-03-19		2020-03-24	358-002
Selected		Konstantimos	Bachoumas	Médecine Intensive - Réanimation - CHD Vendée	Boulevard Stéphane Moreau	La Roche sur Yon		85000	France	EMEA	33 251 44 62 12 SC: 33 251 44 60 25		Konstantinos.Bachoumas@chd-vendee.fr SC: natacha.maquigneau@chd-vendee.fr	≥1	2020-02-17		1/month	no	Site has one competing study but it is expected that patients fitted for one study would not be eligible in the other. 20 ongoing trials in medical care unit. The Principal Investigator is chosen based on their area of interest and availability and therefore it is not expected that the other studies would compete for resources.			2020-03-19		2020-03-24	330-004
Selected		Ferhat	Meziani	Hôpitaux Universitaires de Strasbourg - Hôpital Civil	1 Place De L Hopital, Bp 426	Strasbourg	CRICS-TRIGGERSE	67091	France	EMEA	﻿﻿+3369551024		ferhat.meziani@chru-strasbourg.fr	≥2	2020-02-12		1-2/month seasonal variations	yes		site is requesting a thermometer for their fridge/freezer		2020-03-10		2020-03-13	330-001
Selected	Dr.	Gaetan	Plantefeve	Centre Hospitalier Victor Dupouy	69 Rue Du Lt Colonel Prud Hon	Argenteuil		95100	France	EMEA			gaetan.plantefeve@ch-argenteuil.fr	≥1	2020-02-03		1 /month	no				2020-02-20		2020-03-18	330-003
Selected	Dr.	Charlotte	Garret	Médecine Intensive Réanimation, CHU de Nantes	30 Bd. Jean Monnet	Nantes	Cedex 1	44093	France	EMEA			jean.reignier@chu-nantes.fr	≥2	2020-02-04		2 /month	no		site would like to use a prescreening log based on the simulationdata format. Covance will propose a pre screening log for the trial		2020-03-02		2020-03-13	330-002
PSV completed		Michael	Bauer	University Hospital Jena - Klinik fur Neurologie	Am Klinikum 1	Jena		7747	Germany	EMEA			Michael.Bauer@med.uni-jena.de andreas.kortgen@med.uni-jena.de Frank.Bloos@med.uni-jena.de	> 1	2020-02-19		1-2/month 15-18/year	no	site might have patients that will miss day 28 and 90 labs if they are in a nursinghome			2020-03-10
PSV completed	Prof (MD, MA, FCAI, FJFICMI)	Bairbre	McNicolas	Department of Intensive Care, National University of Ireland	University Road	Galway		H91 TK33	Ireland	EMEA			john.laffey@nuigalway.ie bairbrenimhaille@gmail.com	≥2	2020-02-24		3-4/month	yes	CV from new PI not seen yet	contract negotiationscan only start after NC has approved the contract	handholding from the CRA will be needed due to inexperince with sponsor trials but the site is enthousiastic and can do many patients
Selected		Catherine	Motherway	Peri-operative Care (Anaesthesia), University Hospital Limerick	St. Nessan's Road	Dooradoyle (county Limerick)		V94 F858	Ireland	EMEA			catherine.motherway@hse.ie		2020-03-04			ET data missing at time of PSV	Unexperienced site but with support from the 2 SC from their research unit they will have some local support in addition to Covance/AM-Pharma	fridge delivery or finamced to be discussed		2020-03-19		2020-03-24	353-002
Selected		Alistair	Nichol	St. Vincent University Hospital, Elm Park, Dublin	Elm Park	Dublin		4	Ireland	EMEA	353 (0) 1-221-4000 +61 (0) 3-990-30937 +353 (0) 1-721-5053		alistair.nichol@ucd.ie RC: kathy.brickell@ucd.ie	≥1	2020-02-06		1/month 15-18 per year	no	PI is only half of the year in Ireland and the other half in Australia so for now the site will be put on hold after internal rediscussion this is approved . PI is NC for Ireland	site does not have experience with homecare nusrses and does not know whether it is approved in Ireland		2020-03-02		2020-03-24	353-001
Selected	Dr.	Pieter R.	Tuinman	Department Intensive Care, Amsterdam UMC	De Boelelaan 1117	Amsterdam		1081 HV	Netherlands	EMEA			am.spoelstra@vumc.nl arj.girbes@vumc.nl	≥1	2020-02-26		1-2/month	no				2020-03-19		2020-03-24	310-001
Selected	Dr	Ricard	Ferrer Roca	Hospital Universitario Vall d'Hebron	Passeig De La Vall D'Hebron 119-129	Barcelona	Cataluña	8035	Spain	EMEA	+34 93 274 6209		r.ferrer@vhebron.net	≥2	2020-02-21		2	no				2020-03-10		2020-03-18	340-004
Selected	Dr.	Carol	Lorencio Cardenas	Intensive Care, University Hospital of Girona Dr. Josep Trueta	Avenida de Francia s/n	Girona		17007	Spain	EMEA			clorencio.girona.ics@gencat.cat	≥1	2020-02-06		1/month	no	site does not have a dedicated SC but Covance will closely follow data collection			2020-02-20		2020-03-18	340-005
Selected	MD	Anna	Navas Perez	Department Intensive Care, Hospital Parc Taulí de Sabadell	Parc Taulí 1	Sabadell (Barcelona)	Cataluña	8208	Spain	EMEA	Tel. directe 93 7233923		AOchagavia@tauli.cat	≥1	2020-01-31		4/month	yes		transport between pahrmacy and ICU not yettotally clear but will be clarified during SIV		2020-02-20		2020-03-18	340-006
Selected	Dr.	Francisco José	PARRILLA GÓMEZ	Servei de Medicina Intensiva, Hospital del Mar	Passeig Marítim 25-29	Barcelona		8003	Spain	EMEA			jmarincorral@gmail.com	≥1	2020-02-19		1-2/month depending on the month	no	PI is pretty new but the stafd seems to know what they will be facing in the trial		we need to get the audit trail of the EMR clarified	2020-03-10		17=mar-20	340-002
Selected	MD.	Enrique	Piacentini Gomez	Hospital Mutura de Terrassa	Plaça Del Doctor Robert, 5	Terrassa (Barcelona)	Cataluña	80201	Spain	EMEA			epiacentini@mutuaterrassa.es	≥1	2020-02-18		1-2/month	no				2020-03-10		2020-03-17	340-001
Selected	MD.	Teresa Mª	Tomasa Irriguible	Department Intensive Care, Hospital Germans Trias i Pujol	Carretera del Canyet s/n	Badalona (Barcelona)	Cataluña	8916	Spain	EMEA			ttomasa.germanstrias@gencat.cat	≥1	2020-02-11		1/month	no				2020-03-02		2020-03-17	340-003
PSV completed	MD	Hernando	Gomez	Center for Critical Care Nephrology, Department of Critical Care Medicine, University of Pittsburgh School of Medicine	300 Halket St	Pittsburgh	Pennsylvania	15213-3108	United States	NA	(412) 647-6041		muruganr@ccm.upmc.edu	3 pat/months (confirmation from site pending to be filed)	2020-02-11		1-2/month	yes
PSV completed	Dr.	Vincent	Huberlant wordt Mesland	Soins intensifs, Hôpital de Jolimont	Rue Ferrer 159	Haine-Saint-Paul (La Louvière)		7100	Belgium	EMEA	32 (0) 64-23-30-11 +32 (0) 64-23-30-11 +32 (0) 64-23-49-49	32 (0) 67-74-50-15	vhuberlant@hotmail.com	≥1	2020-03-11
Selected	Prof.	Pierre Francois	Laterre	Université Catholique de Louvain	Avenue Hippocrate 10	Bruxelles		1200	Belgium	EMEA	32 (0) 2-764-27-35 +32 (0) 2-764-27-01 +32 (0) 2-764-27-80	32 (0) 2-764-2757 +32 (0) 2-764-27-57	laterre@rean.ucl.ac.be	≥'0.5 - 1	2020-03-05				SC will be involved in CRF design. Site also interested in CKD population	site is very enthousiastic about hoemcare possibilities		19-03-20		24-03-20	320-002
PSV completed	Prof (MD.PhD)	Thomas	Strøm	Department Anaesthiology and Intensive care Odense Universitetshospital	J. B. Winsløws Vej 4	Odense		5000	Denmark	EMEA			Palle.Toft@rsyd.dk	≥4	2020-03-05		4 /month
PSV completed	Professor	Pierre	Asfar	Centre Hospitalier Universitaire d'Angers	4 rue Larrey	Angers	Cedex 9	49933	France	EMEA	Secr: 02 41 35 58 65		piasfar@chu-angers.fr	[DF]10Mar: ET pending TBC by site	2020-03-11
PSV completed	Dr.	Jean Louis	Dufour	Soins Intensifs, CH Rene Dubos - Pointoise	6, avenue d'Ile de France	Cergy - Pontoise		95303	France	EMEA			maryline.delattre@ght-novo.fr; magalie.amirault@ght-novo.fr	≥1	2020-03-05				SC will not be fully dedicated but will be at screening discussions. site will not recruit in the weekends	site will need a fridge inthe ICYU because pharmacy is not 24/7
PSV completed		Alexander	Zarbock	University Hospital Münster		Münster			Germany	EMEA			zarbock@uni-muenster.de	≥1	2020-03-09					digital min/max thermometer is requested for the fridge. Posters in the ICU might be helpfull because 80 beds create a lot of staff and not all are involved in the trial a special insurance is needed for patients to cover for injuries related to travel accidents when travelling for FUP visits. This needs to be inplace before submission to Munster EC ( Central EC)	day 28 and day 90 might be an issue in DE for pastinets in other hospital or nuyrsinghome. because they cannot use home care nurses for bloodsamples (ADA) due to insurance regulations. for patients at home transportation should be arranged for
Selected		Ignatio	Martin-Loeches	St. James's Hospital	P.O. Box 580	Dublin		8	Ireland	EMEA	353 (0) 1-410-3000 +34 977-295-818		drmartinloeches@gmail.com thomasryan1958@gmail.com	≥2	2020-03-05					consider fridge for ICU		19-03-20		2020-03-24	320-003
Selected	Dr.	F. Wim	Roozendaal	Intensive Care, Jeroen Bosch Ziekenhuis	Henri Dunantstraat 1	s-Hertogenbosch		5223 GZ	Netherlands	EMEA	﻿﻿+31735532447		w.rozendaal@jbz.nl	≥1	2020-03-09				site is interested in de CKD population since most of their patient have moderate CKD			2020-03-19		2020-03-19	310-002
PSV completed		Marlies	Ostermann	King’s College London, Guy’s & St Thomas’ Hospital	249 Westminster Bridge Road	London		SE1 7EH	United Kingdom	EMEA	﻿﻿+442071888476		marlies.ostermann@gstt.nhs.uk	≥4	2020-03-11
PSV completed		Stefan	Kluge	Klinik für Intensivmedizin, Universitätsklinikum Hamburg-Eppendorf	Martinistraße 52, Gebäude Ost 10	Hamburg		20246	Germany	EMEA			s.kluge@uke.de	≥2	2020-03-17
PSV completed		Sebastian	Fichtner (Stehr)	Klinikum und poliklinik für Anästhesiologie und Intensivtherapie Universitätsklinikum Leipzig	Liebigstrasse 20	Leipzig		4103	Germany	EMEA			sebastian.stehr@medizin.uni-leipzig.de	≥2	2020-03-12
PSV completed	Prof	Joe	Eustace	HRB Clinical Research Facility-University College Cork (CRF-C), Mercy University Hospital	Grenville Place	Cork		T12 WE28	Ireland	EMEA			j.eustace@ucc.ie	≥1	2020-03-12
PSV completed	Prof. Dr. (MD, PhD) Prof.	Isabelle	Michaux	UCL Mont-Godinne	Avenue Docteur G. Thérasse 1	Yvoir		5500	Belgium	EMEA	32 (0) 81-42-21-11 +32 (0) 81-423861 +32 (0) 81-42-38-73	32 (0) 81-42-21-11 +32 (0) 81-423861 +32 (0) 81-42-38-73	pierre.bulpa@uclouvain.be> Isabelle.Michaux@uclouvain.be	≥ 0.5 - 1	2020-03-19
PSV completed		Ulrich	Jaschinski	Klinik für Anästhesiologie und operative Intensivmedizin, Universitätsklinikum Augsburg	Stenglinstrasse 2	Augsburg			Germany	EMEA	Tel.: 0821 400 161441 or 400 2381 Fax: 0821 400 2198		Ulrich.Jaschinski@uk-augsburg.de	≥1	2020-03-17

## Sheet: Site overview - formulas
Site details														Simulation results	PSV Details			PSV comments AM-Pharma				Final decision - Site selection
Site Status	Salutation	PI First Name	PI Last Name	Institution Name	Address	Town/City	State/ Province	Zip Code	Country	Region	Phone	Fax	Email	Enrollment Target (Patient/month) - Agreed during Simulation	PSV Performed Date	On-site/phone	ET target from PSV report	Enrollment target discrepancies Simulation and PSV (Yes/No)	Resources issues at site	Logistics (eg Pharmacy and Lab)	Items to be clarified during SIV	Date final decision made by Covance	Date final decision made by AM-Pharma	Final Decision - APPROVED - Selected - On Hold - Client Declined - Site Declined	Site Number	color code
Selected		Philip	Eller	Universitätsklinik für Innere Medizin Medical University Graz, Dept. Internal Medicine?	Auenbruggerplatz 15	Graz		8036	Austria	EMEA			philipp.eller@medunigraz.at	≥1	2020-02-03	Site visit	1-2 /month 18 per year	no	if a patient is in Rehab or another hospital (which will most likely not before day 28) there might be a follow up issue. for patients at home it is no issue	site will need a refrigerator for drug storage	in Austria it seems not possible to use the homecare nurses dus to insurance issue so we will probably have to pay for taxis for the patients	2020-02-20		2020-03-18	430-003	report reviewed by AM-Pharma
Selected		Dietmar	Fries	Medical University Innsbruck	Christoph-Probst-Platz Innrain 52	Innsbruck	Tirol	6020	Austria	EMEA	4351250480455		dietmar.fries@i-med.ac.at	≥1	2020-03-03	Site visit			if a patient is in Rehab or another hospital (which will most likely not before day 28) there might be a follow up issue. for patients at home it is no issue. Regarding ICF: defered consent is allowed in Austria with EC approval. LKAR consent is not allowed	contracts ( 2 needed for this site) will take time so start should be asap.	in Austria it seems not possible to use the homecare nurses dus to insurance issue so we will probably have to pay for taxis for the patients	2020-03-19		2020-03-20	430-001	site approved/selected
Selected		Michael	Joannidis	Medical University Innsbruck	Anichstrasse 35	Innsbruck	Tirol	6020	Austria	EMEA	4351250424180		michael.joannidis@i-med.ac.at	≥05 - 1	2020-02-18	Site visit	1-2/month 18/year	no	contract negotiations should start asap because it will take 12 weeks and then additional signature time. It is confirmed it can start before EC approval. 2 contracts are needed	Austria does not have a central EC. Each site needs approval from own EC even though the EC from the NC is the leading EC	in Austria it seems not possible to use the homecare nurses dus to insurance issue so we will probably have to pay for taxis for the patients. The SC has no medical background but will ( and has in STOP AKI)reconstituted IP. training and supervision will be discussed at SIV	2020-03-10		2020-03-17	430-002	site reviewed but under discussion
PSV completed		Paul	Zajic	Universitätsklinik für Anästhesiologie und Intensivmedizin Medical University Graz, Dept. Anestheology	Auenbruggerplatz 29	Graz		6800	Austria	EMEA	43 316 385 14909		philipp.metnitz@medunigraz.at CC: Zajic, Paul <paul.zajic@medunigraz.at>	≥1	2020-02-06	Site visit	1/month App 12 per year	no	Site staff has very limited experience with clinical trials	site will need several technical equipment like freezer etc	in Austria it seems not possible to use the homecare nurses dus to insurance issue so we will probably have to pay for taxis for the patients	2020-03-02		On Hold		on hold until further notice
Selected	Dr.	Thierry	Dugernier	Clinique Saint-Pierre d'Ottignies (CSPO)	Avenue Reine Fabiola 9	Ottignies	Walloon Brabant	1340	Belgium	EMEA	+32 (0) 10-437-211, +32 (0) 10-43-73-43, Work 2:+32 (0) 10-437123	+32 (0) 10-414-953, +32 (0) 10-43-71-23	th.dugernier@clinique-saint-pierre.be, Thierry.DUGERNIER@cspo.be	≥ 0.5 - 1	2020-03-04	Site visit			site has 1 more sepsis trial but does not see competition			2020-03-19		2020-03-24	320-003
Selected	Prof. Dr Dr.	Eric Joris	Hoste	University Hospital Ghent	University Hospital Ghent	Gent	Oost Vlaanderen	9000	Belgium	EMEA	32 (0) 9-332-21-11 +32 (0) 9-332-27-75 +32 (0) 9-332-41-97	32 (0) 9-332-38-00 +32 (0) 9-332-49-95	eric.hoste@ugent.be	≥2	2020-02-19	Site visit	1,5/month	yes	site agreed on the simuation to 2 pts a month but would now like to commit to 1.5		site would like to limit the communications an. during the study the CRA will be the main point of contact	2020-03-10		2020-03-13	320-001
PSV completed	MD	Sussanne	Iversen	Department Intensive and intermediate care, Slagelse Sygehus	Ingemannsvej 18	Slagelse		4200	Denmark	EMEA			siv@dadlnet.dk	≥2	2020-02-21	Site visit	1-2/month	yes
Selected	MD, PhD	Annukka (Sari)	Vahtera (Karlsson)	Critical Care, Tampere University Hospital	Teiskontie 35	Tampere	Laensi-Suomen Laeaeni	33520	Finland	EMEA			sari.karlsson@pshp.fi	≥1	2020-02-21	#N/A			1 partially competitive trial where sepsis patients with AKI will be prioritized to REVIVAL study.		PI changed to Annukka Vahtera due to “initial” PI will be retired in 2 years. Initial PI will stay and support the team.	2020-03-19		2020-03-24	358-001
Selected	MD	Mika	Uusalo	Intensive Care, Turku University Hospital, Tysk T- hospital	Hämeentie 11	Turku		20521	Finland	EMEA			mika.valtonen@tyks.fi	TBC	2020-02-25	Site visit			some other trials on ICU but not competing			2020-03-19		2020-03-24	358-002
Selected		Konstantimos	Bachoumas	Médecine Intensive - Réanimation - CHD Vendée	Boulevard Stéphane Moreau	La Roche sur Yon		85000	France	EMEA	33 251 44 62 12 SC: 33 251 44 60 25		Konstantinos.Bachoumas@chd-vendee.fr SC: natacha.maquigneau@chd-vendee.fr	≥1	2020-02-17	Site visit	1/month	no	Site has one competing study but it is expected that patients fitted for one study would not be eligible in the other. 20 ongoing trials in medical care unit. The Principal Investigator is chosen based on their area of interest and availability and therefore it is not expected that the other studies would compete for resources.			2020-03-19		2020-03-24	330-004
Selected		Ferhat	Meziani	Hôpitaux Universitaires de Strasbourg - Hôpital Civil	1 Place De L Hopital, Bp 426	Strasbourg	CRICS-TRIGGERSE	67091	France	EMEA	﻿﻿+3369551024		ferhat.meziani@chru-strasbourg.fr	≥2	2020-02-12	Site visit	1-2/month seasonal variations	yes		site is requesting a thermometer for their fridge/freezer		2020-03-10		2020-03-13	330-001
Selected	Dr.	Gaetan	Plantefeve	Centre Hospitalier Victor Dupouy	69 Rue Du Lt Colonel Prud Hon	Argenteuil		95100	France	EMEA			gaetan.plantefeve@ch-argenteuil.fr	≥1	2020-02-03	Site visit	1 /month	no				2020-02-20		2020-03-18	330-003
Selected	Dr.	Charlotte	Garret	Médecine Intensive Réanimation, CHU de Nantes	30 Bd. Jean Monnet	Nantes	Cedex 1	44093	France	EMEA			jean.reignier@chu-nantes.fr	≥2	2020-02-04	Site visit	2 /month	no		site would like to use a prescreening log based on the simulationdata format. Covance will propose a pre screening log for the trial		2020-03-02		2020-03-13	330-002
PSV completed		Michael	Bauer	University Hospital Jena - Klinik fur Neurologie	Am Klinikum 1	Jena		7747	Germany	EMEA			Michael.Bauer@med.uni-jena.de andreas.kortgen@med.uni-jena.de Frank.Bloos@med.uni-jena.de	> 1	2020-02-19	Site visit	1-2/month 15-18/year	no	site might have patients that will miss day 28 and 90 labs if they are in a nursinghome			2020-03-10
PSV completed	Prof (MD, MA, FCAI, FJFICMI)	Bairbre	McNicolas (Laffey)	Department of Intensive Care, National University of Ireland	University Road	Galway		H91 TK33	Ireland	EMEA			john.laffey@nuigalway.ie bairbrenimhaille@gmail.com	≥2	2020-02-24	#N/A	3-4/month	yes	CV from new PI not seen yet	contract negotiationscan only start after NC has approved the contract	handholding from the CRA will be needed due to inexperince with sponsor trials but the site is enthousiastic and can do many patients
Selected		Catherine	Motherway	Peri-operative Care (Anaesthesia), University Hospital Limerick	St. Nessan's Road	Dooradoyle (county Limerick)		V94 F858	Ireland	EMEA			catherine.motherway@hse.ie		2020-03-04	Site visit		ET data missing at time of PSV	Unexperienced site but with support from the 2 SC from their research unit they will have some local support in addition to Covance/AM-Pharma	fridge delivery or finamced to be discussed		2020-03-19		2020-03-24	353-002
Selected		Alistair	Nichol	St. Vincent University Hospital, Elm Park, Dublin	Elm Park	Dublin		4	Ireland	EMEA	353 (0) 1-221-4000 +61 (0) 3-990-30937 +353 (0) 1-721-5053		alistair.nichol@ucd.ie RC: kathy.brickell@ucd.ie	≥1	2020-02-06	Site visit	1/month 15-18 per year	no	PI is only half of the year in Ireland and the other half in Australia so for now the site will be put on hold after internal rediscussion this is approved . PI is NC for Ireland	site does not have experience with homecare nusrses and does not know whether it is approved in Ireland		2020-03-02		2020-03-24	353-001
Selected	Dr.	Pieter R.	Tuinman	Department Intensive Care, Amsterdam UMC	De Boelelaan 1117	Amsterdam		1081 HV	Netherlands	EMEA			am.spoelstra@vumc.nl arj.girbes@vumc.nl	≥1	2020-02-26	Site visit	1-2/month	no				2020-03-19		2020-03-24	310-001
Selected	Dr	Ricard	Ferrer Roca	Hospital Universitario Vall d'Hebron	Passeig De La Vall D'Hebron 119-129	Barcelona	Cataluña	8035	Spain	EMEA	+34 93 274 6209		r.ferrer@vhebron.net	≥2	2020-02-21	Site visit	2	no				2020-03-10		2020-03-18	340-004
Selected	Dr.	Carol	Lorencio Cardenas	Intensive Care, University Hospital of Girona Dr. Josep Trueta	Avenida de Francia s/n	Girona		17007	Spain	EMEA			clorencio.girona.ics@gencat.cat	≥1	2020-02-06	Site visit	1/month	no	site does not have a dedicated SC but Covance will closely follow data collection			2020-02-20		2020-03-18	340-005
Selected	MD	Anna	Navas Perez	Department Intensive Care, Hospital Parc Taulí de Sabadell	Parc Taulí 1	Sabadell (Barcelona)	Cataluña	8208	Spain	EMEA	Tel. directe 93 7233923		AOchagavia@tauli.cat	≥1	2020-01-31	Site visit	4/month	yes		transport between pahrmacy and ICU not yettotally clear but will be clarified during SIV		2020-02-20		2020-03-18	340-006
Selected	Dr.	Francisco José	PARRILLA GÓMEZ	Servei de Medicina Intensiva, Hospital del Mar	Passeig Marítim 25-29	Barcelona		8003	Spain	EMEA			jmarincorral@gmail.com	≥1	2020-02-19	Site visit	1-2/month depending on the month	no	PI is pretty new but the stafd seems to know what they will be facing in the trial		we need to get the audit trail of the EMR clarified	2020-03-10		17=mar-20	340-002
Selected	MD.	Enrique	Piacentini Gomez	Hospital Mutura de Terrassa	Plaça Del Doctor Robert, 5	Terrassa (Barcelona)	Cataluña	80201	Spain	EMEA			epiacentini@mutuaterrassa.es	≥1	2020-02-18	Site visit	1-2/month	no				2020-03-10		2020-03-17	340-001
Selected	MD.	Teresa Mª	Tomasa Irriguible	Department Intensive Care, Hospital Germans Trias i Pujol	Carretera del Canyet s/n	Badalona (Barcelona)	Cataluña	8916	Spain	EMEA			ttomasa.germanstrias@gencat.cat	≥1	2020-02-11	Site visit	1/month	no				2020-03-02		2020-03-17	340-003
PSV completed	MD	Hernando	Gomez	Center for Critical Care Nephrology, Department of Critical Care Medicine, University of Pittsburgh School of Medicine	300 Halket St	Pittsburgh	Pennsylvania	15213-3108	United States	NA	(412) 647-6041		muruganr@ccm.upmc.edu	3 pat/months (confirmation from site pending to be filed)	2020-02-11	Site visit	1-2/month	yes
PSV completed	Dr.	Vincent	Huberlant wordt Mesland	Soins intensifs, Hôpital de Jolimont	Rue Ferrer 159	Haine-Saint-Paul (La Louvière)		7100	Belgium	EMEA	32 (0) 64-23-30-11 +32 (0) 64-23-30-11 +32 (0) 64-23-49-49	32 (0) 67-74-50-15	vhuberlant@hotmail.com	≥1	2020-03-11	#N/A
Selected	Prof.	Pierre Francois	Laterre	Université Catholique de Louvain	Avenue Hippocrate 10	Bruxelles		1200	Belgium	EMEA	32 (0) 2-764-27-35 +32 (0) 2-764-27-01 +32 (0) 2-764-27-80	32 (0) 2-764-2757 +32 (0) 2-764-27-57	laterre@rean.ucl.ac.be	≥'0.5 - 1	2020-03-05	Site visit			SC will be involved in CRF design. Site also interested in CKD population	site is very enthousiastic about hoemcare possibilities		19-03-20		24-03-20	320-002
PSV completed	Prof (MD.PhD)	Thomas	Strøm	Department Anaesthiology and Intensive care Odense Universitetshospital	J. B. Winsløws Vej 4	Odense		5000	Denmark	EMEA			Palle.Toft@rsyd.dk	≥4	2020-03-05	Site visit	4 /month
PSV completed	Professor	Pierre	Asfar	Centre Hospitalier Universitaire d'Angers	4 rue Larrey	Angers	Cedex 9	49933	France	EMEA	Secr: 02 41 35 58 65		piasfar@chu-angers.fr	[DF]10Mar: ET pending TBC by site	2020-03-11	Site visit
PSV completed	Dr.	Jean Louis	Dufour	Soins Intensifs, CH Rene Dubos - Pointoise	6, avenue d'Ile de France	Cergy - Pontoise		95303	France	EMEA			maryline.delattre@ght-novo.fr; magalie.amirault@ght-novo.fr	≥1	2020-03-05	Site visit			SC will not be fully dedicated but will be at screening discussions. site will not recruit in the weekends	site will need a fridge inthe ICYU because pharmacy is not 24/7
PSV completed		Alexander	Zarbock	University Hospital Münster		Münster			Germany	EMEA			zarbock@uni-muenster.de	≥1	2020-03-09	Site visit				digital min/max thermometer is requested for the fridge. Posters in the ICU might be helpfull because 80 beds create a lot of staff and not all are involved in the trial a special insurance is needed for patients to cover for injuries related to travel accidents when travelling for FUP visits. This needs to be inplace before submission to Munster EC ( Central EC)	day 28 and day 90 might be an issue in DE for pastinets in other hospital or nuyrsinghome. because they cannot use home care nurses for bloodsamples (ADA) due to insurance regulations. for patients at home transportation should be arranged for
Selected		Ignatio	Martin-Loeches	St. James's Hospital	P.O. Box 580	Dublin		8	Ireland	EMEA	353 (0) 1-410-3000 +34 977-295-818		drmartinloeches@gmail.com thomasryan1958@gmail.com	≥2	2020-03-05	Site visit				consider fridge for ICU		19-03-20		2020-03-24	320-003
Selected	Dr.	F. Wim	Roozendaal	Intensive Care, Jeroen Bosch Ziekenhuis	Henri Dunantstraat 1	s-Hertogenbosch		5223 GZ	Netherlands	EMEA	﻿﻿+31735532447		w.rozendaal@jbz.nl	≥1	2020-03-09	Site visit			site is interested in de CKD population since most of their patient have moderate CKD			2020-03-19		2020-03-19	310-002
PSV completed		Marlies	Ostermann	King’s College London, Guy’s & St Thomas’ Hospital	249 Westminster Bridge Road	London		SE1 7EH	United Kingdom	EMEA	﻿﻿+442071888476		marlies.ostermann@gstt.nhs.uk	≥4	2020-03-11	Site visit
PSV completed		Stefan	Kluge	Klinik für Intensivmedizin, Universitätsklinikum Hamburg-Eppendorf	Martinistraße 52, Gebäude Ost 10	Hamburg		20246	Germany	EMEA			s.kluge@uke.de	≥2	2020-03-17	Phone
PSV completed		Sebastian	Fichtner (Stehr)	Klinikum und poliklinik für Anästhesiologie und Intensivtherapie Universitätsklinikum Leipzig	Liebigstrasse 20	Leipzig		4103	Germany	EMEA			sebastian.stehr@medizin.uni-leipzig.de	≥2	2020-03-12	#N/A
PSV completed	Prof	Joe	Eustace	HRB Clinical Research Facility-University College Cork (CRF-C), Mercy University Hospital	Grenville Place	Cork		T12 WE28	Ireland	EMEA			j.eustace@ucc.ie	≥1	2020-03-12	Phone
PSV completed	Prof. Dr. (MD, PhD) Prof.	Isabelle	Michaux	UCL Mont-Godinne	Avenue Docteur G. Thérasse 1	Yvoir		5500	Belgium	EMEA	32 (0) 81-42-21-11 +32 (0) 81-423861 +32 (0) 81-42-38-73	32 (0) 81-42-21-11 +32 (0) 81-423861 +32 (0) 81-42-38-73	pierre.bulpa@uclouvain.be> Isabelle.Michaux@uclouvain.be	≥ 0.5 - 1	2020-03-19	Phone
PSV completed		Ulrich	Jaschinski	Klinik für Anästhesiologie und operative Intensivmedizin, Universitätsklinikum Augsburg	Stenglinstrasse 2	Augsburg			Germany	EMEA	Tel.: 0821 400 161441 or 400 2381 Fax: 0821 400 2198		Ulrich.Jaschinski@uk-augsburg.de	≥1	2020-03-17	Phone
PSV completed	Prof. Dr.	Manu	Malbrain	Department Intensive Care, University Hospital Brussels (UZB	Laarbeeklaan 101	Jette (Brussels)	00:00:00	1902-12-25	Belgium	EMEA	32-24763101	00:00:00	Manu.Malbrain@uzbrussel.be	≥ 1	2020-03-24	Phone
PSV completed	00:00:00	Gordon	Wood	Vancouver Island Health Authority (VIHA) - Victoria General Hospital (VGH)	1 Hospital Way	Victoria	British Columbia	V8Z 6R5	Canada	NA	250-727-4152, 250-727-4212, Work 2:250-370-8111	250-370-8804	gordonwood@hotmail.com, gordon.wood@viha.ca	> 1 patients per month - TBC by site	2020-03-26	Site visit
PSV completed	MD, PhD, EDIC	Morten	Bestle	Department of Anaesthesiology, Nordsjællands Hospital,	Dyrehavevej 29	Hillerød	00:00:00	1909-04-22	Denmark	EMEA	00:00:00	00:00:00	Morten.Bestle@regionh.dk	≥2	2020-03-26	Phone
PSV completed	#N/A	#N/A	Welte	#N/A	#N/A	#N/A	#N/A	#N/A	#N/A	#N/A	#N/A	#N/A	#N/A	#N/A	#N/A	Phone
PSV completed	00:00:00	Bert	Beishuizen	Medisch Spectrum Twente,	Haaksbergerstraat 55	Enschede	Overijssel	7513 ER	Netherlands	EMEA	﻿﻿+31534872000	00:00:00	b.beishuizen@mst.nl	≥2	2020-03-26	Phone
PSV completed	00:00:00	Oscar	Hoiting	Canisius-Wilhelmina Ziekenhuis	Weg Door Jonkerbos 100	Nijmegen	Gelderland	6532 SZ	Netherlands	EMEA	﻿﻿+31243657915	00:00:00	o.hoiting@cwz.nl	≥1	2020-03-26	Phone
PSV completed	MD	Daniel Clark	Files	Pulmonary Critical Care, Wake Forest Baptist Medical Center	Medical Center Boulevard	Winston-Salem	NC	1974-05-08	United States	NA	00:00:00	00:00:00	Clark.Filesk@wakehealth.edu akhanna@wakehealth.edu	2-3 patients per month	2020-03-25	Site visit

## Sheet: Site Summary
Site Source	Site Status	Salutation	PI First Name	PI Last Name	Institution Name	Address	Town/City	State/ Province	Zip Code	Country	Region	Phone	Fax	Email	AM - PHARMA Date Site Was Initially Contacted	AM - PHARMA Date CDA sent	AM - PHARMA Date CDA received	AM - PHARMA Date Survey Sent to site	AM - PHARMA Date Survey completed	AM - PHARMA Comments on outreach	AM - PHARMA Date Declined (no simulation)	AM - PHARMA Reason for Decline	AM - PHARMA Date Simulation sent	AM - PHARMA Date Simulation received	Recruitment target (patient/month)	COVANCE Site received from AM-PHARMA	COVANCE Date Site Was Initially Contacted	COVANCE Date CDA sent	COVANCE Date CDA received	COVANCE Date Survey Sent to site	COVANCE Date Survey received	COVANCE PSV Status approved / rejected / on hold / Site Decline pre PSV / PSV not required	COVANCE Date Declined (no PSV conducted)	COVANCE Reason for Decline	Date PSV approved by Covance	Date PSV approved by Client	PSV type - Site visit - Phone - Waived	confirmed PSV date	Completed PSV date	ET target from PSV report	Date final decision made by Covance	Date final decision made by Client	Final Decision - APPROVED - Rejected - Client Declined - Site Declined - On Hold	Site ID COVID impact (CDAs & Surveys)	PSV COVID IMPACT	COVID-19 impact explanation/details (free text)	Simulation Data COVID Impact
AM - PHARMA	Selected		Philip	Eller	Universitätsklinik für Innere Medizin Medical University Graz, Dept. Internal Medicine?	Auenbruggerplatz 15	Graz		8036	Austria	EMEA			philipp.eller@medunigraz.at		2019-09-12	2019-09-19	2019-10-23	2019-10-24				2019-11-06	2019-12-05	≥1	AM-Pharma CDA signed Received from AM-Pharma on 6th Nov 19	2019-11-20	2019-11-20	2019-11-26	2019-11-26	2019-11-28	PSV approved			2020-01-16	2020-01-10	Site visit	2020-02-03	2020-02-03	1-2 /month 18/year	2020-02-20	2020-03-18	Approved			23 Mar 20 By Government the daily life will be reduced to an absolute and essential minimum in Austria. All non-essential shops are closed. It is not curfew but people should stay at home and do not have social contacts outside the family this is valid for at least the next two weeks Borders are closed
AM - PHARMA	Selected		Dietmar	Fries	Medical University Innsbruck	Christoph-Probst-Platz Innrain 52	Innsbruck	Tirol	6020	Austria	EMEA	4351250480455		dietmar.fries@i-med.ac.at		2019-10-11	2019-10-29	2019-10-24	2019-11-06	20191022: reminder sent				2020-01-26	≥1	AM-Pharma CDA signed Received from AM-Pharma on 29th Nov 19	2019-12-02	2019-12-02	2020-01-09	2020-01-13	2020-01-27	PSV approved			2020-01-30	2020-01-10	Site visit	2020-03-03	2020-03-03	1-2/month 18/year	2020-03-19	2020-03-24	Approved			23 Mar 20 By Government the daily life will be reduced to an absolute and essential minimum in Austria. All non-essential shops are closed. It is not curfew but people should stay at home and do not have social contacts outside the family this is valid for at least the next two weeks Borders are closed
AM - PHARMA	Selected		Michael	Joannidis	Medical University Innsbruck	Anichstrasse 35	Innsbruck	Tirol	6020	Austria	EMEA	4351250424180		michael.joannidis@i-med.ac.at			2019-02-01	2019-10-23	2019-11-06					2019-11-13	≥05 - 1	AM-Pharma CDA signed Received from AM-Pharma on 29th Nov 19	2019-12-02	2019-12-02	2019-12-18	2019-12-19	2020-01-17	PSV approved			2020-01-21	2020-01-10	Site visit	2020-02-18	2020-02-18	1-2/month 18/year	2020-03-10	2020-03-17	Approved			23 Mar 20 By Government the daily life will be reduced to an absolute and essential minimum in Austria. All non-essential shops are closed. It is not curfew but people should stay at home and do not have social contacts outside the family this is valid for at least the next two weeks Borders are closed
AM - PHARMA	PSV completed		Paul	Zajic	Universitätsklinik für Anästhesiologie und Intensivmedizin Medical University Graz, Dept. Anestheology	Auenbruggerplatz 29	Graz		6800	Austria	EMEA	43 316 385 14909		philipp.metnitz@medunigraz.at CC: Zajic, Paul <paul.zajic@medunigraz.at>		2019-09-12	2019-09-16	2019-10-23	2019-11-28					2020-01-26	≥1	AM-Pharma CDA signed Received from AM-Pharma on 28th Nov 19 PI Phillip Metnitz replaced	2019-12-02	2019-12-02	2020-01-09	2020-01-13	2020-01-14	PSV approved			2020-01-22	2020-01-10	Site visit	2020-02-06	2020-02-06	1/month App 12 per year			On Hold			23 Mar 20 By Government the daily life will be reduced to an absolute and essential minimum in Austria. All non-essential shops are closed. It is not curfew but people should stay at home and do not have social contacts outside the family this is valid for at least the next two weeks Borders are closed
AM - PHARMA	PSV completed	Prof. Dr. (MD, PhD) Prof.	Isabelle	Michaux	UCL Mont-Godinne	Avenue Docteur G. Thérasse 1	Yvoir		5500	Belgium	EMEA	32 (0) 81-42-21-11 +32 (0) 81-423861 +32 (0) 81-42-38-73	32 (0) 81-42-21-11 +32 (0) 81-423861 +32 (0) 81-42-38-73	pierre.bulpa@uclouvain.be> Isabelle.Michaux@uclouvain.be		2019-09-09	2019-09-19	2019-10-23	2019-10-31	11sep19: changes in CDA requested, send on 11 sep 2019			2019-11-06	2020-01-21	≥ 0.5 - 1	AM-Pharma CDA signed Received from AM-Pharma on 6th Nov 19 PI Pierre Francois Bulpa replaced	2019-11-22	2019-11-22	2019-11-26	2019-11-29	2019-12-11	PSV approved			2020-01-21	2020-01-10	Phone	2020-03-19	2020-03-19	5-6 /Year Significant number of CKD patients					Visit on 17 Mar was cancelled and phone PSV scheduled on 19th of March
AM - PHARMA	Selected	Dr.	Thierry	Dugernier	Clinique Saint-Pierre d'Ottignies (CSPO)	Avenue Reine Fabiola 9	Ottignies	Walloon Brabant	1340	Belgium	EMEA	+32 (0) 10-437-211, +32 (0) 10-43-73-43, Work 2:+32 (0) 10-437123	+32 (0) 10-414-953, +32 (0) 10-43-71-23	th.dugernier@clinique-saint-pierre.be, Thierry.DUGERNIER@cspo.be		2019-09-06	2019-09-18	2019-10-23	2019-10-28	back in office 16 sep			2019-11-06	2020-01-19	≥ 0.5 - 1	PI Phillip Metnitz replaced	2019-11-22	2019-11-26	2019-11-28	2019-12-02	2019-12-05	PSV approved			2020-01-16	2020-01-10	Site visit	2020-03-04	2020-03-04	1/month	2020-03-19	2020-03-24	Approved
AM - PHARMA	PSV ready	Dr. Dr.	Michael	Piagnerelli	Soins Intensifs Hôpital Civil Marie Curie	Chaussée de Bruxelles 140	Lodelinsart		6042	Belgium	EMEA			david.fagnoul@chu-charleroi.be		2019-09-06	2019-09-09	2019-10-23	2019-10-25	[DF]16Mar: In Belgium all sites have restriction for onsite visits and general information is no visits until at least 03 Apr 20. PSV at site Piagnerelli (Hôpital Civil Marie Curie, Lodelinsart Belgium) on 23 of March. CRA asked if remote visit could be approved. Paignerelli did participate in STOP-AKI but at this hospital: CHU de Charleroi			2019-11-12	2019-12-10	≥ 1	AM-Pharma CDA signed Received from AM-Pharma on 12th Nov 19 PI David Fagnoul replaced	2019-11-22	2019-11-26	2019-11-29	2019-12-03	2019-12-03	PSV approved			2020-01-16	2020-01-10	Phone								Visit on 23 Mar cancelled. Remote not possible. New visit will be scheduled once site has time.
AM - PHARMA	Selected	Prof. Dr Dr.	Eric	Hoste	University Hospital Ghent	University Hospital Ghent	Gent	Oost Vlaanderen	9000	Belgium	EMEA	32 (0) 9-332-21-11 +32 (0) 9-332-27-75 +32 (0) 9-332-41-97	32 (0) 9-332-38-00 +32 (0) 9-332-49-95	eric.hoste@ugent.be			2019-06-26	2019-10-23	2019-10-28	[DF] 05Feb - simulation details pending			2019-11-08	2020-02-07	≥2	AM-Pharma CDA signed Received from AM-Pharma on 8th Nov 19 PI Joris Vermassen replaced	2019-11-22	2019-11-22	2020-01-02	2020-01-16	2020-01-16	PSV approved			2020-01-21	2020-01-10	Site visit	2020-02-19	2020-02-19	1,5/month	2020-03-10	2020-03-16	Approved
AM - PHARMA	PSV completed	Dr.	Vincent	Mesland	Soins intensifs, Hôpital de Jolimont	Rue Ferrer 159	Haine-Saint-Paul (La Louvière)		7100	Belgium	EMEA	32 (0) 64-23-30-11 +32 (0) 64-23-30-11 +32 (0) 64-23-49-49	32 (0) 67-74-50-15	vhuberlant@hotmail.com		2019-09-09	2019-09-16	2019-10-23	2019-11-30	[DF26March]PI chagne to Huberlant - pending TBC by JC.				2020-01-16	≥1	AM-Pharma CDA signed Received from AM-Pharma on 15th Nov 19	2019-11-22	2019-11-22	2019-12-09	2019-12-10	2020-01-17	PSV approved			2020-01-21	2020-01-10	Site visit	2020-03-11	2020-03-11	1/month
AM - PHARMA	PSV ready	Prof.	Bernard	Lambermont	Soins Intensifs Médicaux, CHU Sart Tilman	Avenue de l'hopital 1	Liège		4000	Belgium	EMEA	32 (0) 4-242-52-00 +32 (0) 4-366-84-55 +32 (0) 4-366-71-91	32 (0) 4-366-70-07 +32 (0) 4-366-71-89	b.lambermont@chu.ulg.ac.be		2019-09-06	2019-09-16	2019-10-23	2019-10-25	[DF]16Mar: CRA informed that Dr Lambermont (CHU Liege Sart Tilman, Liege, Belgium) cancelled the onsite visit on 25 March and CRA asked if remote visit could be approved. No onsite visits approved and general information for Belgium is no visits until at least 03 Apr 20. Covance has no previous experience with the ICU only at other clinics at the hospital.			2019-11-06	2020-01-14	≥ 1	AM-Pharma CDA signed Received from AM-Pharma on 6th Nov 19	2019-11-22	2019-11-26	2019-12-12	2019-12-13	2019-12-14	PSV approved			2020-01-21	2020-01-10	Phone								Visit on 25 Mar cancelled. Remote not possible. New visit will be scheduled once site has time.
AM - PHARMA	Selected	Prof.	Pierre Francois	Laterre	Université Catholique de Louvain	Avenue Hippocrate 10	Bruxelles		1200	Belgium	EMEA	32 (0) 2-764-27-35 +32 (0) 2-764-27-01 +32 (0) 2-764-27-80	32 (0) 2-764-2757 +32 (0) 2-764-27-57	laterre@rean.ucl.ac.be			31-1-2019	2019-10-23	2019-11-04				2019-11-06	2020-01-23	≥'0.5 - 1	AM-Pharma CDA signed Received from AM-Pharma on 6th Nov 19	2019-11-22	2019-11-22	2019-12-05	2019-12-09	2019-12-09	PSV approved			2020-01-21	2020-01-10	Site visit	2020-03-05	2020-03-05	0,5-1/month 8-10/year	2020-03-19	2020-03-24	Approved
AM - PHARMA	PSV completed	Prof. Dr.	Manu	Malbrain	Department Intensive Care, University Hospital Brussels (UZB	Laarbeeklaan 101	Jette (Brussels)		1090	Belgium	EMEA	32-24763101		Manu.Malbrain@uzbrussel.be		2019-09-18	2019-10-14	2019-10-23	2019-10-25	[DF]16March: On-site visit planned for 16March has been cancelled. . No onsite visits approved until further notice was the information from site. Review ongoin at Covance to confirm previous experience and to check if remote visit can be approved. AM Pharma confirmed that site did participate in STOP-AKI with another PI. Remote PSV approved by AM-Pharma.			2019-11-06	2020-01-09	≥ 1	AM-Pharma CDA signed Received from AM-Pharma on 6th Nov 19	2019-11-22	2019-11-22	2019-11-29	2019-11-29	2019-12-05	PSV approved			2020-01-16	2020-01-10	Phone	2020-03-24	2020-03-24							Visit on 16 Mar was cancelled and phone PSV scheduled on 24th of March
AM - PHARMA	PSV Ready	Prof.	Richard G.	Wunderink	Department Pulmonary and Critical Care, Northwestern Memorial Hospital	251 E. Huron Street	Chicago	IL	60611	United States	NA			r-wunderink@northwestern.edu		2019-09-09	2019-12-02	2019-12-02	2020-01-06	20191014: sent a reminder 20191030: CDA was forwarded to Angelina An and Hellen Donnelly introduction email on 10Nov2019 with request of CDA status as well as contact information . Nov 11- Site initiated Oct 29 CDA Process. 20Nov19-Site sent CDA to AM-Pharma for Execution. Once final will send information about study. 02Dec2019- Sent site protocol and site questionnaire for completion. 15Dec2019-…			2020-01-17	2020-02-07	>1pt a month	AM-Pharma CDA signed Received from AM-Pharma on 19th Jan20	2020-01-20	2020-01-21	2020-01-28	2020-01-29	2020-01-30	PSV approved			2020-02-05	2020-01-19	Phone	2020-04-03							Phone PSV due to COVID-19
AM - PHARMA	PSV completed		Gordon	Wood	Vancouver Island Health Authority (VIHA) - Victoria General Hospital (VGH)	1 Hospital Way	Victoria	British Columbia	V8Z 6R5	Canada	NA	250-727-4152, 250-727-4212, Work 2:250-370-8111	250-370-8804	gordonwood@hotmail.com, gordon.wood@viha.ca	2019-11-10			2019-12-04	2019-12-05	10Nov2019-Introduction Email and Interest Request Sent 19Nov2019-Requested CDA to started with Covance 4Dec2019- Sent questionnaire and draft protocol to site 12Dec2019-TC requested 16Jan2020- CRO Given OK to Schedule PSV 19Jan2020-Sent Simulation Follow Up and timelines 20Jan2020-Site is working on simulation (at 6screened), will send when at 10 17Feb2020- Sent site a follow up on simulation 4Ma…			2019-12-20	2020-02-19	> 1 patients per month - TBC by site	Received from AM-Pharma on 20th Nov 19 On 16th Jan20 confirmed that survey can be send out	2019-11-20	2019-11-29	2019-12-03	2020-01-23	2020-02-03	PSV approved			2020-02-05	2020-01-26	Site visit	2020-03-26	2020-03-26						Phone PSV due to COVID-19
AM - PHARMA	PSV Ready	MD, PhD	Matt P	Wise	Adult Critical Care Unit, University Hospital of Wales	Heath Park	Cardiff		CF14 4XW	United Kingdom	EMEA			mattwise@doctors.org.uk		2019-09-25	2019-10-29	2019-10-27	2020-01-03	contact person: Helen Huges (Helen.Hughes10@wales.nhs.uk), forwarded the CDA again on 30-sep-2019 24-10-2019: received CDA for review, approved changes to CDA 25-10-2019: informed site that CDA is fine and can be signed 3Jan2020-Jan reviewed feasibility questionnaire and asked for time to speak with site.				2020-02-11	≥2	AM-Pharma CDA signed Received from AM-Pharma on 14th Jan20	2020-01-15	2020-01-15	2020-01-22	2020-01-22	2020-01-29	PSV approved			2020-01-30	2020-02-13	Phone	2020-04-09
AM - PHARMA	PSV Ready/ ET Target Pending	Dr.	Simon	Whiteley	Leeds Teaching Hospitals, St. James's University Hospital	Beckett Street	Leeds	West Yorkshire	LS9 7TF	United Kingdom	EMEA	1132064354		andrew.lewington@nhs.net simon.whiteley@nhs.net SC: e.wilby@nhs.net		2019-10-28			2019-11-27	CDA Fully Executed [DF]11Feb: Reminder send by JC to provide simulation details to the UK sites on 10Feb. [DF]24Feb; site informed JC about difficulties to complete simulation. JC in FU w/ site. [DF]08Mar: JC did FU with site on 05Mar regading pending feedback. Site confirmed earlier reduced workforce. Site suggested to provide some ward data. [DF]16March: PSV planned for March 18 has been cancel…						AM-Pharma CDA signed Recived from AM-Pharma on 6th Jan20 PI Andrew C. Lewington replaced	2020-01-10	2020-01-10	2020-01-20	2020-01-20	2020-01-29	PSV approved			2020-01-30	2020-01-12	Phone								Visit on 18 Mar cancelled. Remote not possible. New visit will be scheduled once site has time.	Pending simulation cancelled and Postponed due to COVID19
AM - PHARMA	PSV Ready/ ET Target Pending	Prof. Dr.	Ingeborg	Welters	Royal Liverpool University Hospital	Prescot street	Liverpool		L7 8XP	United Kingdom	EMEA			i.welters@liverpool.ac.uk		2019-09-09	27-9-2019	2019-10-24	2019-10-30	11/9/19: Sandra Winskill: comments forwarded to Monique 12/9/2019: send the correct CDA to Sandra Winsk 24Oct2019-Jan Sent Potential UK investigators the draft protocol and questionnaire. 23-9-2019: send a reminder to Sandra Winskill 23-9-2019: sent a clean version for signature to Sandra Winskill 3Jan2020-Welters DPIA Template sent to site with follow up. Pending confirmation from site on next s…				2020-02-28	≥1 - TBC by site	AM-Pharma CDA signed	2020-03-11	2020-03-11	2020-03-12	2020-03-12						2020-04-02
AM - PHARMA	PSV Ready/ ET Target Pending		Sam	Waddy	Plymouth Hospital			Plymouth		United Kingdom				sam.waddy@nhs.net				2020-02-17	2020-03-05	14Jan2020- was referred by Peter McNaughton. The site reached out to start the CDA process and get more information. Contact is Sam Waddy. Pending PI Name confirmation 17Feb2020-Sent questionnaire and protocol to site 4Mar2020-Sent follow up Email about information and next steps. 05Mar2020- Site sent over Questionniare and set up time for meeting Tuesday10th. 10March2020-In simulation [DF]19Marc…			2020-03-10			Received from AM-Pharma on 15th Jan 20		2020-01-17	2020-01-21	2020-03-11	2020-03-12	PSV Approved			2020-03-17	2020-03-19									Site do not agree for PSV during COVID19 crisis	Pending simulation. PSV second half of April
AM - PHARMA	PSV Ready	MD, MSc (Epid), FRCPC	Alexis	Turgeon	Centre Hospitalier Affilie Universitaire de Quebec (CHA) - Hopital de l'Enfant-Jesus (HEJ)	1401, 18e Rue	Quebec City	Quebec	G1J 1Z4	Canada	NA	418-649-0252x 6060	1-418-649-5733	alexis.turgeon@fmed.ulaval.ca	2019-11-10			2019-12-08	2019-12-16	10Nov2019-Introduction Email and Interest Request Sent 12 NOV2019 cda Request sent to Covance 8Dec2019- CDA signed, Sent Feasibility and Protocol for review and completion. 19Dec2019- Sent request for TC for Dec 24-Jan 10 08Jan2020-confirmed TC for Next Steps 16Jan2020- CRO Given OK to Schedule PSV 26Jan2020- Sent Simulation follow up email 11Feb2020- Site confirmed they are working on simulation…			2020-01-08		> 1 patients per month	Received from AM-Pharma on 12th Nov 19 On 16th Jan20 confirmed that survey can be send out	2019-11-14	2019-11-22	2019-12-06	2020-01-23	2020-02-24	PSV approved			2020-03-05	2020-01-26									Pending decision by site if this will be an Onsite or Phone PSV
AM - PHARMA	PSV completed	MD, PhD, EDIC	Morten	Bestle	Department of Anaesthesiology, Nordsjællands Hospital,	Dyrehavevej 29	Hillerød		3400	Denmark	EMEA			Morten.Bestle@regionh.dk			22-5-2019	2019-10-23	2019-10-31				2019-11-07	2020-01-08	≥2	AM-Pharma CDA signed Received from AM-Pharma on 7th Nov 19	2019-11-24	2019-11-24	2020-01-31	2020-02-04	2020-03-03	PSV approved			2020-03-10	2020-01-11	Phone	2020-03-26	2020-03-26						Phone PSV
AM - PHARMA	PSV completed	MD	Sussanne	Iversen	Department Intensive and intermediate care, Slagelse Sygehus	Ingemannsvej 18	Slagelse		4200	Denmark	EMEA			siv@dadlnet.dk		2019-09-10	2019-10-29	2019-10-23	2019-11-18	20191014: Send a reminder				2020-01-17	≥2	AM-Pharma CDA signed Received from AM-Pharma on 26th Nov 19	2019-11-26	2019-11-26	2019-12-17	2019-12-17	2019-12-20	PSV approved			2020-01-21	2020-01-11	Site visit	2020-02-21	2020-02-21	1-2/month
AM - PHARMA	PSV Ready	DR.	Marianne	Krogh Lauridsen Vang	Department surgery and intensive care, Regionshospitalet Randers	Skovlyvej 15	Randers		8930	Denmark	EMEA			marivang@rm.dk		2019-09-09	2019-09-24	2019-10-23	2019-10-29	[DF]05Feb - Simulation data pending to be received. PI back to site 05Feb20				2020-02-11	> 1	AM-Pharma CDA signed Received from AM-Pharma on 15th Nov 19	2019-11-24	2019-11-24	2019-12-18	2019-12-20	2020-02-11	PSV approved			2020-02-17	2020-01-11	Phone								Visit on 18 Mar cancelled. Remote not possible. New visit will be scheduled once site has time.	No onsite or remote PSV allowed in Denmark due to COVID19
AM - PHARMA	PSV ready	MD	Lone	Museus Poulsen	Sjællands Universitetshospital Køge	Lykkebækvej 1	Køge		4600	Denmark	EMEA			lmp@regionsjaelland.dk		2019-09-06	2019-09-09	2019-10-23	2019-11-02	[DF]11Mar: PSV confirmed for 11March to be re-scheduled due to COVID-19. New date pending TBC.				2019-12-18	≥1	AM-Pharma CDA signed Received from AM-Pharma on 13h Nov 19	2019-11-24	2019-11-24	2019-11-28	2019-11-28	2019-12-16	PSV approved			2020-01-21	2020-01-11	Phone								Visit on 11 Mar cancelled. Remote not possible. New visit will be scheduled once site has time.	No onsite or remote PSV allowed in Denmark due to COVID19
AM - PHARMA	PSV Ready	MD	Hendrik	Gammelager	Department of Intensive Care Medicine, Århus Universitetshospital	Palle Juul-Jensens Boulevard 99	Århus		8200	Denmark	EMEA			hellnibr@rm.dk steffen.christensen@auh.rm.dk: Henrik.Gammelager@rm.dk		2019-10-10	2019-10-21	2019-10-23	2019-11-17				2019-11-11	2020-01-16	≥4	AM-Pharma CDA signed Received from AM-Pharma on 20th Nov 19	2019-11-24	2019-11-24	2020-02-04	2020-02-17						2020-01-11
AM - PHARMA	PSV Ready/ ET Target Pending	Prof (MD, PhD)	Anders	Perner	Intensive care, Rigshospitalet	Blegdamsvej 9	Copenhagen		2100	Denmark	EMEA			Anders.Perner@regionh.dk			2019-05-17	2019-10-23	2019-10-31	[DF]05Feb - Simulation started 23Jan2020 [DF]16Mar- no onsite visits are allowed in Denmark. [DF]19Mar: Remote PSV allowed to be scheduled.				2020-03-18	> 2 - pending TBC by site	AM-Pharma CDA signed	2020-01-20	2020-01-20	2020-01-31	2020-02-04	2020-02-04	PSV approved			2020-02-05	2020-01-11	Site Visit								Visit on 26 Mar cancelled. Remote not possible. New visit will be scheduled once site has time.
AM - PHARMA	PSV ready	Prof. (MD, PhD)	Bodil Steen	Rasmussen	Department Anaestiology and Intensive Care, Ålborg University Hospital	Hobrovej 18-22	Ålborg		9000	Denmark	EMEA			bodil.steen.rasmussen@rn.dk		2019-09-06	2019-09-10	2019-10-23	2019-10-30					2020-01-20	≥2	AM-Pharma CDA signed Received from AM-Pharma on 12th Nov 19	2019-11-24	2019-11-24	2019-11-26	2019-12-02	2019-12-06	PSV approved			2020-01-21	2020-01-11	Phone	2020-04-03							Visit on 30 Mar cancelled. Remote not possible. New visit will be scheduled once site has time. PSV planned with SC on 03 Apr 20	No onsite or remote PSV allowed in Denmark due to COVID19
AM - PHARMA	PSV ready	MD	Nilanjan	Dey	Department Anaestiology, Regionhospitalet Herning	Gl. Landevej 61	Herning		7400	Denmark	EMEA			robertwinding@dadlnet.dk; nildey@rm.dk nildey@rm.dk		2019-09-11	2019-10-01	2019-10-23	2019-10-31					2020-01-22	≥1	AM-Pharma CDA signed Received from AM-Pharma on 14th Nov 19	2019-11-24	2019-11-24	2019-12-11	2019-12-17	2020-01-31	PSV approved			2020-02-05	2020-01-11	Phone								Site has been in contact with CRA and it might be possible for remote visit within a few weeks	No visit is scheduled in Denmark at this timepoint
AM - PHARMA	PSV ready	MD	Christoffer Grant	Sølling	Intensiv Care Hospitalsenhenden Midt Viborg	Heibergs Alle 5A	Viborg		8800	Denmark	EMEA			chrsoell@rm.dk		2019-09-09	2019-09-16	2019-10-23	2019-11-18	[DF]05Feb: PI reminded about SIM on 03Feb2020.				2020-02-15	≥1	AM-Pharma CDA signed	2020-01-20	2020-01-20	2020-02-10	2020-02-17						2020-01-11
AM - PHARMA	PSV completed	Prof (MD.PhD)	Thomas	Strøm	Department Anaesthiology and Intensive care Odense Universitetshospital	J. B. Winsløws Vej 4	Odense		5000	Denmark	EMEA			Palle.Toft@rsyd.dk		2019-09-06	2019-09-09	2019-10-23	2019-11-19					2020-01-20	≥4	AM-Pharma CDA signed Received from AM-Pharma on 22nd Nov 19 03-12-2019 PI Palle Toft replaced	2019-11-24	2019-11-24	2020-01-20	2020-01-20	2020-01-22	PSV approved			2020-01-27	2020-01-11	Site visit	2020-03-05	2020-03-05	4 /month
AM - PHARMA	PSV Ready	Prof. (MD. PhD)	Tero	Ala-Kokko,	Intensive Care Medicine, Oulu University hospital	Kajaanintie 50	Oulu		90220	Finland	EMEA			tero.ala-kokko@ppshp.fi		2019-09-09	2019-09-12	2019-10-23	2019-11-05	[DF]12Feb20: JC requested for additional simulation data on 10Feb20. [DF]04Mar20: JC did perform FU on pending simulation details. Previous provided data did show particularly high number of ptns with esclusion criteria. [DF]08Mar20: Additional data provided by site on 05March. Per the add provided data it is still unsure if min ET of 1 pth/month is realistic. JC pending feedback from site since …				2020-03-09	≥1	AM-Pharma CDA signed Received from AM-Pharma on 10th Dec 19	2019-12-13	2019-12-13	2020-01-16	2020-01-20	2020-02-11	PSV approved			2020-02-17	2020-01-11	Phone								Site has no time for PSV at the moment. No potential date given
AM - PHARMA	Selected	MD, PhD	Sari	Karlsson	Critical Care, Tampere University Hospital	Teiskontie 35	Tampere	Laensi-Suomen Laeaeni	33520	Finland	EMEA			sari.karlsson@pshp.fi		2019-09-06	2019-10-29	2019-10-24	2019-10-31	back in office 9 sept 2019 20191014: send a reminder				2020-01-16	≥1	AM-Pharma CDA signed Received from AM-Pharma on 22nd Nov 19	2019-11-22	2019-11-22	2019-11-29	2019-11-29	2019-12-18	PSV approved			2020-01-21	2020-01-11	Site visit	2020-02-21	2020-02-21	1-2/month	2020-03-19	2020-03-24	Approved
AM - PHARMA	PSV Ready		Miia	Valkonen	Helsinki University Central Hospital (HUCH)	PL 100	Mia		29	Finland	EMEA	358 50 427 1715		ville.pettila@hus.fi miia.valkonen@hus.fi			2018-09-13	2019-10-23	2019-10-25	[DF]08Mar: JC did inform site on pending covance survey on 05Mar. [DF]08Mar: AM-Pharma informed about request to have remote PSV performed. Additional details on request done to Covance on 06Mar20.				2020-01-14	≥2	AM-Pharma CDA signed	2020-01-21	2020-01-21	2020-01-30	2020-02-04						2020-01-11	Phone								Site has no time for PSV at the moment. No potential date given. Site request PSV to be waived
AM - PHARMA	Selected	MD	Mika	Uusalo	Intensive Care, Turku University Hospital, Tysk T- hospital	Hämeentie 11	Turku		20521	Finland	EMEA			mika.valtonen@tyks.fi		2019-09-09	2019-09-10	2019-10-23	2019-10-31						≥1	AM-Pharma CDA signed Received from AM-Pharma on 22nd Nov 19 Panu Uusalo	2019-12-20	2019-12-20	2019-12-30	2019-12-30	2020-01-08	PSV approved			2020-01-21	2020-01-11	Site visit	2020-02-25	2020-02-25	1-2/month	2020-03-19	2020-03-24	Approved
AM - PHARMA	PSV completed	Professor	Pierre	Asfar	Centre Hospitalier Universitaire d'Angers	4 rue Larrey	Angers	Cedex 9	49933	France	EMEA	Secr: 02 41 35 58 65		piasfar@chu-angers.fr		2019-09-26	2019-10-02	2019-10-23		[DF]11Feb20: JC requested for updated simulation data on 08Feb20. [DF]24Feb: JC did send reminder on 18Feb20. [DF]02Mar20: JC did send reminder to collect sim data on 02March20. Site suggested 06, 11 or 16 Mar as PSV date. [DF]04March: PSV planned for 11March - site provided sim data. JC due to review data. [DF]08Mar: Site pending to confirm agreement of ET to JC. [DF]10Mar: JC confirmed that PSV…				2020-03-06	[DF]10Mar: ET pending TBC by site	AM-Pharma CDA signed Received from AM-Pharma on 18th Dec19	2019-12-19	2019-12-19	2020-12-19	2020-12-19	2019-12-20	PSV approved			2020-01-21	2020-01-11	Site visit	2020-03-11	2020-03-11	0.5/month, 6 per year				As for further activities, all ICU departments in France are currently saturated with Covid patients and non-essential activities have been cancelled nationally. I am contacting the sites who were scheduled for a PSV to ask about the current state of activity but I do not expect them to be responsive before the end of the crisis.
AM - PHARMA	Selected		Konstantimos	Bachoumas	Médecine Intensive - Réanimation - CHD Vendée	Boulevard Stéphane Moreau	La Roche sur Yon		85000	France	EMEA	33 251 44 62 12 SC: 33 251 44 60 25		Konstantinos.Bachoumas@chd-vendee.fr SC: natacha.maquigneau@chd-vendee.fr					2019-10-24					2020-01-27	≥1	AM-Pharma CDA signed Received from AM-Pharma on 18th Dec19	2019-12-19	2019-12-19	2020-12-20	2020-12-20	2019-12-19	PSV approved			2020-01-16	2020-01-11	Site visit	2020-02-17	2020-02-17	1/month	2020-03-19	2020-03-24	Approved	As for further activities, all ICU departments in France are currently saturated with Covid patients and non-essential activities have been cancelled nationally. I am contacting the sites who were scheduled for a PSV to ask about the current state of activity but I do not expect them to be responsive before the end of the crisis.
AM - PHARMA	PSV ready	Dr.	Thierry	Boulain	Centre Hospitalier Regional d'Orleans (CHRO) - Hopital La Source	14 Avenue De L <Br />Bp 86709 Hopital	Orleans	NA	45067	France	EMEA	+33 (0) 2-38-51-44-44, +33 (0) 2-38-51-44-46, Work 2:+33 (0) 238-229-557	+33 (0) 2-38-51-41-42, +33 (0) 2-38-74-41-51	thierry.boulain@chr-orleans.fr, thierry.boulain@gmail.com		2019-10-04	2019-10-29	2019-10-24	2019-10-23	[DF]24Feb - FU ongoing by JC [DF]12Feb20: JC send reminder to site to obtain additional simulation data on 10Feb2020. 20191014: Send a reminder 20191024: received through Jan				2020-03-02	≥1	AM-Pharma CDA signed Received from AM-Pharma on 11th Jan20	2020-01-22	2020-01-22	2020-01-30	2020-02-11	2020-02-14	PSV approved			2020-02-17	2020-01-11	Phone							As for further activities, all ICU departments in France are currently saturated with Covid patients and non-essential activities have been cancelled nationally. I am contacting the sites who were scheduled for a PSV to ask about the current state of activity but I do not expect them to be responsive before the end of the crisis.	Site cancelled PSV o 26th of Mar. Site is not avaiable for remote visits
AM - PHARMA	PSV completed	Dr.	Jean Louis	Dufour	Soins Intensifs, CH Rene Dubos - Pointoise	6, avenue d'Ile de France	Cergy - Pontoise		95303	France	EMEA			maryline.delattre@ght-novo.fr; magalie.amirault@ght-novo.fr		2019-10-29			2019-11-05					2020-02-04	≥1	AM-Pharma CDA signed Received from AM-Pharma on 15th Dec19 PI Jean-Louis Dubost replaced	2019-12-17	2019-12-17	2019-12-17	2019-12-18	2019-12-27	PSV approved			2020-01-21	2020-01-11	Site visit	2020-03-05	2020-03-05	1/month				As for further activities, all ICU departments in France are currently saturated with Covid patients and non-essential activities have been cancelled nationally. I am contacting the sites who were scheduled for a PSV to ask about the current state of activity but I do not expect them to be responsive before the end of the crisis.
AM - PHARMA	PSV Ready		Bruno	Francois	Centre Hospitalier Universitaire (CHU) De Limoges - Centre d'Investigation Clinique (CIC)	2 Avenue Martin Luther King	Limoges	NA	87042	France	EMEA	+33 (0) 5-55-05-62-54, Work 2:+33 (0) 5-55-05-62-40	+33 (0) 5-55-05-62-44, +33 (0) 5-55-05-80-57			dd	2018-09-13	2019-10-23	2019-10-30					2019-12-08	≥1	AM-Pharma CDA signed Received from AM-Pharma PI Anne-Laure Fedou replaced	2020-01-16	2020-01-16	2020-01-29	2020-01-29	2020-02-11	PSV approved			2020-02-17	2020-01-11	Phone							As for further activities, all ICU departments in France are currently saturated with Covid patients and non-essential activities have been cancelled nationally. I am contacting the sites who were scheduled for a PSV to ask about the current state of activity but I do not expect them to be responsive before the end of the crisis.	Visit on 24 Mar cancelled. No new date scheduled.	Visit on 24 Mar cancelled. Site has not been responsive.
AM - PHARMA	PSV ready	Prof.	Sebastien	Gibot	Réanimation Médicale, Hôpital Central	29 Avenue de Lattre de Tassigny	Nancy		54000	France	EMEA			s.gibot@chu-nancy.fr		2019-10-04	2019-10-07	2019-10-23	24-10-2019					2020-01-27	≥1	AM-Pharma CDA signed Received from AM-Pharma on 10th Dec 19	2019-12-10	2019-12-10	2020-01-09	2020-01-13	2020-01-20	PSV approved			2020-01-21	2020-01-11	Phone							As for further activities, all ICU departments in France are currently saturated with Covid patients and non-essential activities have been cancelled nationally. I am contacting the sites who were scheduled for a PSV to ask about the current state of activity but I do not expect them to be responsive before the end of the crisis.	Visit on 19 Mar cancelled. Remote not possible. New visit will be scheduled once site has time.	PSV cancelled due to COVID19
AM - PHARMA	PSV Ready	Dr.	Christophe	Guitton	Pole Urgences-Médecine -Réanimation, Centre Hospitalier le Mans	194 avenue Rubillard	Le Mans	CEDEX 9	72037	France	EMEA			cguitton@ch-lemans.fr		2019-09-06	2019-09-09	2019-10-23	2019-10-24	[DF] 04Mar20; ET pending to be confirmed with PI. [DF]22Mar JC did FU on pendig ET confirmation on 21March20				2020-02-15	≥1	AM-Pharma CDA signed Received from AM-Pharma on 6th Jan20	2020-01-13	2020-01-13	2020-01-13	2020-01-13	2020-01-15	PSV approved			2020-01-21	2020-01-11	Phone							As for further activities, all ICU departments in France are currently saturated with Covid patients and non-essential activities have been cancelled nationally. I am contacting the sites who were scheduled for a PSV to ask about the current state of activity but I do not expect them to be responsive before the end of the crisis.	Visit on 31 Mar cancelled. No new date is scheduled	Visit on 31 Mar cancelled. Site has not been responsive
AM - PHARMA	PSV Ready/ ET Target pending	Prof.	Jean Yves	Lefrant	Hôpital Universitaire Carémeau, Réanimation Chirurgicale	Place du Pr. Robert Debré	Nîmes	CEDEX 9	30029	France	EMEA			jean.yves.lefrant@chu-nimes.fr; jean.yves.lefrant@chu-nimes.fr		2019-10-10	2019-10-30	2019-10-29	2019-12-09	[DF]22Mar20 JC did FU with the site on the penidng simulation data on 21March. [DF]19Mar: Situation a bit more tricky. T/C in December about simulations. Site has never delivered any data in spite of several reminders. I do not think it pays for me to ask for data again in the current situation. PSV approved to be planned. During the PSV CRA could inform site that they must deliver simulation dat…	2019-10-24					AM-Pharma CDA signed Received from AM-Pharma on 11th Dec19	2019-12-13	2019-12-13	2019-12-17	2019-12-17	2019-12-19	PSV approved			2020-01-21	2020-01-11								As for further activities, all ICU departments in France are currently saturated with Covid patients and non-essential activities have been cancelled nationally. I am contacting the sites who were scheduled for a PSV to ask about the current state of activity but I do not expect them to be responsive before the end of the crisis.	Site has not responded to CRA for PSV date. CRA do not expect any response during current situation
AM - PHARMA	PSV Ready	Dr.	Emmanuelle	Mercier	Service de Réanimation Médicale et Polyvalente , Hôpital Bretonneau - Hospital	2 Boulevard Tonnellé	Tours	CEDEX 9	37044	France	EMEA			emercier@med.univ-tours.fr		2019-09-06	2019-10-21	2019-10-23		[DF] 08Mar20: JC reviewed simulation details provided by site 06March20. JC informed site that he is not able to confirm realistic ET based on provided data. Request for feedback from site. [DF] 06Mar20: site provided simulation details. JC pending to review and to agree on ET with site. [DF] 04Mar20: JC has asked the site to send their additional data on 03Mar. PSV can be planned from 15 March. …				2020-03-06	> 0.5	AM-Pharma CDA signed Received from AM-Pharma on 9th Jan20	2020-01-22	2020-01-22	2020-01-28	2020-01-29	2020-02-24	PSV approved			2020-02-24	2020-03-13								As for further activities, all ICU departments in France are currently saturated with Covid patients and non-essential activities have been cancelled nationally. I am contacting the sites who were scheduled for a PSV to ask about the current state of activity but I do not expect them to be responsive before the end of the crisis.	Site has responded to CRA that it is not possible for any PSV at this time.	CRA has sent email to site to see if remote visit can be conducted
AM - PHARMA	Selected		Ferhat	Meziani	Hôpitaux Universitaires de Strasbourg - Hôpital Civil	1 Place De L Hopital, Bp 426	Strasbourg	CRICS-TRIGGERSE	67091	France	EMEA	﻿﻿+3369551024		ferhat.meziani@chru-strasbourg.fr		dd	2019-06-20	2019-10-23	2019-10-31	interested to participate					≥2	AM-Pharma CDA signed Received from AM-Pharma on 9th Jan20	2020-01-13	2020-01-13	2020-01-13	2020-01-14	2020-01-15	PSV approved			2020-01-21	2020-01-11	Site visit	2020-02-12	2020-02-12	1-2/month seasonal variations	2020-03-10	2020-03-16	Approved	As for further activities, all ICU departments in France are currently saturated with Covid patients and non-essential activities have been cancelled nationally. I am contacting the sites who were scheduled for a PSV to ask about the current state of activity but I do not expect them to be responsive before the end of the crisis.
AM - PHARMA	Selected	Dr.	Gaetan	Plantefeve	Centre Hospitalier Victor Dupouy	69 Rue Du Lt Colonel Prud Hon	Argenteuil		95100	France	EMEA			gaetan.plantefeve@ch-argenteuil.fr		2019-09-09	2019-09-11	2019-10-23	2019-10-23					2020-01-31	≥1	AM-Pharma CDA signed Received from AM-Pharma on 04th Dec 19	2019-12-06	2019-12-06	2019-12-08	2019-12-10	2019-12-18	PSV approved			2020-01-21	2020-01-11	Site visit	2020-02-03	2020-02-03	1 /month	2020-02-20	2020-03-18	Approved	As for further activities, all ICU departments in France are currently saturated with Covid patients and non-essential activities have been cancelled nationally. I am contacting the sites who were scheduled for a PSV to ask about the current state of activity but I do not expect them to be responsive before the end of the crisis.
AM - PHARMA	PSV Ready	Prof.	Jean-Pierre	Quenot	Centre Hospitalier Universitaire (CHU) Dijon Bourgogne - Hopital Francois Mitterand (Hopital du Bocage)	2 Boulevard Mal De Lattre De Tassigny	Dijon	NA	21079	France	EMEA	+33 (0) 3-80-29-30-31, +33 (0) 3-80-29-36-85, Work 2:+33 (0) 3-80-29-37-51	+33 (0) 3-80-29-34-21, +33 (0) 3-80-29-59-21	jean-pierre.quenot@chu-dijon.fr		2019-09-06	2019-09-09	2019-10-23	2019-10-29	[DF]11Feb20: JC send reminder to site to obtain simulation data on 08Feb2020. [DF]13March: PSV planned for 13March was cancelled by the site. Pending to confirm next steps (remote PSV or new on-site PSV to be booked) [DF]14Feb20: After site provided additional simulation details JC requested to continue with simulations until end of Feb.	PSV cancenlled and postponed due to COVID19			2020-03-03	≥1	AM-Pharma CDA signed Received from AM-Pharma on 7th Jan 20	2020-01-13	2020-01-13	2020-01-18	2020-01-23	2020-01-27	PSV approved			2020-01-30	2020-01-11	Phone							As for further activities, all ICU departments in France are currently saturated with Covid patients and non-essential activities have been cancelled nationally. I am contacting the sites who were scheduled for a PSV to ask about the current state of activity but I do not expect them to be responsive before the end of the crisis.	Visit on 13 Mar cancelled. Remote not possible. New visit will be scheduled once site has time.
AM - PHARMA	PSV Ready	Prof.	Xavier	Monnet	Medical intensive care unit, Bicêtre Hospital	78 Rue de Général Leclerc	Le Kremlin-Bicêtre (Ile de France)		94270	France	EMEA			xavier.monnet@aphp.fr		2019-09-20	2019-09-23	2019-10-23	2019-12-01	[DF]18Feb: FU ongoing on simulation data. [DF]11Feb20: JC send reminder to site to obtain simulation data on 08Feb2020. 20191014: Send a reminder				2020-03-03	> 1	AM-Pharma CDA signed Received from AM-Pharma on 06th Dec 19	2019-12-10	2019-12-10	2019-12-10	2019-12-10	2020-01-10	PSV approved			2020-01-21	2020-01-11	Phone							As for further activities, all ICU departments in France are currently saturated with Covid patients and non-essential activities have been cancelled nationally. I am contacting the sites who were scheduled for a PSV to ask about the current state of activity but I do not expect them to be responsive before the end of the crisis.	Visit on 31 Mar cancelled. No new date is scheduled	Additional data for simulation requested PSV cancelled due to COVID19
AM - PHARMA	Selected	Dr.	Charlotte	Garret	Médecine Intensive Réanimation, CHU de Nantes	30 Bd. Jean Monnet	Nantes	Cedex 1	44093	France	EMEA			jean.reignier@chu-nantes.fr		2019-09-06	2019-10-29	23-10-2019	25-10-2019	20191014: Send a reminder 20191024: received through Jan				2020-01-13	≥2	AM-Pharma CDA signed Received from AM-Pharma on 04th Dec 19	2019-12-06	2019-12-06	2019-12-10	2019-12-10	2019-01-12	PSV approved			2020-01-16	2020-01-11	Site visit	2020-02-04	2020-02-04	2 /month	2020-03-02	2020-03-16	Approved	As for further activities, all ICU departments in France are currently saturated with Covid patients and non-essential activities have been cancelled nationally. I am contacting the sites who were scheduled for a PSV to ask about the current state of activity but I do not expect them to be responsive before the end of the crisis.
AM - PHARMA	PSV ready		Christophe	Vinsonneau	Centre Hospitalier de Bethune	BEUVRY 27 RUE DELBECQUE - CS 10809	Béthune	BETHUNE CEDEX	62408	France	EMEA	33(0)2 40 08 73 63		cvinsonneau@ch-bethune.fr		dd	2019-06-18	2019-10-23	2019-10-30	PSV cancenlled and postponed due to COVID19				2020-01-27	≥2	AM-Pharma CDA signed Recived from AM-Pharma on 6th Jan20	2020-01-13	2020-01-13	2020-01-15	2020-01-22	2020-01-27	PSV approved			2020-01-30	2020-01-11	Site Visit							As for further activities, all ICU departments in France are currently saturated with Covid patients and non-essential activities have been cancelled nationally. I am contacting the sites who were scheduled for a PSV to ask about the current state of activity but I do not expect them to be responsive before the end of the crisis.	Visit on 02 Apr probably cancelled. Site has not been responsive
AM - PHARMA	PSV completed		Stefan	Kluge	Klinik für Intensivmedizin, Universitätsklinikum Hamburg-Eppendorf	Martinistraße 52, Gebäude Ost 10	Hamburg		20246	Germany	EMEA			s.kluge@uke.de		2019-09-13	2019-10-02		2019-01-30	[DF]13Mar; on-site PSV not approved at site. Remote PSV approved by AM-Pharma				2020-02-05	≥2	AM-Pharma CDA signed Received from AM-Pharma on 16th Jan20	2020-01-20	2020-01-20	2020-01-27	2020-01-28	2020-02-04	PSV approved			2020-02-05	2020-02-07	Phone	2020-03-17	2020-03-17							23 MAr 20 By Government the daily life will be reduced to an absolute and essential minimum in Germany. All non-essential shops are closed. It is not curfew but people should stay at home and do not have social contacts outside the family this is valid for at least the next two weeks Borders are closed
AM - PHARMA	PSV Ready/ ET Target Pending		Peter	Rosenberger	Universitätsklinikum für Anästhesiologie und Intensivmedizine Tübingen	Hoppe-Seyler-Str. 3	Tübingen		72076	Germany	EMEA			peter.rosenberger@medizin.uni-tuebingen.de;		2019-09-26			2020-01-17	[DF]06Feb; JC contact site to request to schedule T/C several times; last request done on 05Feb20. [DF]11Feb; pending response from site [DF]06Mar: JC did Fu with site to obtain simulation data. [DF]23Mar: JC did send reminder to be provided with the simulation details available as of now. [DF]25March: Site confirmed they are not able to provide simulation details until 6 -8 April due to Covid19 …							2020-02-26	2020-02-26	2020-03-02	2020-03-18						2020-04-02
AM - PHARMA	PSV Ready/ ET Target pending		Tobias	Schürholz	Klinik und Poliklinik für Anästhesiologie und Intensivtherapie, Universitätsmedizin Rostock Rostock	Schillingallee 35	Rostock		18507	Germany	EMEA			tim.rahmel@kk-bochum.de		2019-09-23	2019-10-29		2019-12-30	[DF]06Feb; JC contact site to request to SIM details on 05Feb2020. [DF]11Feb: pending response from site [DF]23March: Follow-up performed by JC to obtain the pending simulation details from site.						AM-Pharma CDA signed Received from AM-Pharma on 7th Jan20	2020-01-15	2020-01-27	2020-02-05	2020-02-11						2020-01-12
AM - PHARMA	PSV completed		Sebastian	Stehr	Klinikum und poliklinik für Anästhesiologie und Intensivtherapie Universitätsklinikum Leipzig	Liebigstrasse 20	Leipzig		4103	Germany	EMEA			sebastian.stehr@medizin.uni-leipzig.de		2019-09-09	2019-09-16		2019-10-29					2020-02-07	≥2	AM-Pharma CDA signed Received from AM-Pharma on 19th Dec19	2019-12-20	2019-12-20	2020-01-07	2020-01-08	2020-01-08	PSV approved			2020-01-21	2020-01-12	Site visit	2020-03-12	2020-03-12	2/month, 24 /year. CKD up to 6 /Year						23 MAr 20 By Government the daily life will be reduced to an absolute and essential minimum in Germany. All non-essential shops are closed. It is not curfew but people should stay at home and do not have social contacts outside the family this is valid for at least the next two weeks Borders are closed
AM - PHARMA	PSV completed		Tobias	Welte	Hannover Medical School, Department of Medicine, Medical Intensive Care	Carl-Neuberg-Str. 1	Hannover		30625	Germany	EMEA			welte.tobias@mh-hannover.de; David.Sascha@mh-hannover.de		2019-09-06	2019-10-02		2019-12-04	[DF]06Feb; JC contact site to request to SIM details on 05Feb2020. Site confirmed that simulation will start week of 10Feb20. [DF]11Feb: pending response from site [DF]04Mar: Pending response from site. JC did FU on 03Mar regarding pending sim data. SC OOO until 06Mar20. [DF]06Mar: Site confirmed they expect to finalize simulation screen list Monday next week. Dr. Julius Schmidt will replace Prof…				2020-03-10	'> 1	AM-Pharma CDA signed Received from AM-Pharma on 7th Jan20	2020-01-15	2020-01-15	2020-02-17	2020-02-18	2020-02-20	PSV approved			2020-02-24	2020-01-11	Phone	2020-03-27	2020-03-27							23 MAr 20 By Government the daily life will be reduced to an absolute and essential minimum in Germany. All non-essential shops are closed. It is not curfew but people should stay at home and do not have social contacts outside the family this is valid for at least the next two weeks Borders are closed
AM - PHARMA	PSV completed		Michael	Bauer	University Hospital Jena - Klinik fur Neurologie	Am Klinikum 1	Jena		7747	Germany	EMEA			Michael.Bauer@med.uni-jena.de andreas.kortgen@med.uni-jena.de Frank.Bloos@med.uni-jena.de		2019-09-09	2019-09-19		2019-10-30					2020-02-07	> 1	AM-Pharma CDA signed Received from AM-Pharma on 16th Dec19	2019-12-19	2019-12-19	2020-01-06	2020-01-07	2020-01-13	PSV approved			2020-01-16	2020-01-12	Site visit	2020-02-19	2020-02-19	1-2/month 15-18/year	2020-03-10
AM - PHARMA	PSV completed		Ulrich	Jaschinski	Klinik für Anästhesiologie und operative Intensivmedizin, Universitätsklinikum Augsburg	Stenglinstrasse 2	Augsburg			Germany	EMEA	Tel.: 0821 400 161441 or 400 2381 Fax: 0821 400 2198		Ulrich.Jaschinski@uk-augsburg.de		2019-10-15	2019-10-29		2019-10-30	[DF]16Mar CRA sent an email informing that Dr. Jaschinski (Universitätsklinikum Augsburg) had just asked her if they could do the PSV by phone. PSV was planned for 17Mar and would also take place 17Mar then. CRA informed that she could go there for a site tour in a few weeks since it was not far from her home. Covance has no previous experience with the ICU but had other studies at the hospital.				2020-02-07	≥1	AM-Pharma CDA signed Recived from AM-Pharam on 19th Dec19	2019-12-19	2019-12-19	2019-12-19	2019-12-22	2020-03-03	PSV approved			2020-03-03	2020-01-11	Phone	2020-03-19	2020-03-19	1-2/month					Visit on 17 Mar was cancelled and phone PSV scheduled on 19th of March	Initial PSV postponed due to COVID19. Remote approval not in time for remote New date for remote visit 19 Mar 23 Mar 20: By Government the daily life will be reduced to an absolute and essential minimum in Germany. All non-essential shops are closed. It is not curfew but people should stay at home and do not have social contacts outside the family this is valid for at least the next two weeks Bor…
AM - PHARMA	PSV Ready/ ET Target Pending		Gernot	Marx	Klinik für Operative Intensivmedizin und Intermediate, Care, Universitätsklinikum Aachen	Pauwelsstraße 30	Aachen		52074	Germany	EMEA			gmarx@ukaachen.de		2019-09-24	2019-09-30		2019-12-20	CDA Fully Executed [DF] 06Feb: JC contacted site on 05Feb to schedule TC if still interested to participate in study and to start simulation. [DF] 11Feb: Pending response from site [DF] 06Mar: JC did FU on pending simulation details with the site. [DF]25March: FU with site performed to obtain simulation details as available by now. [DF]02Apr: JC confimred: Mail from site this week: You will recei…						AM-Pharma CDA signed	2020-02-20	2020-02-20	2020-03-04	2020-03-06						2020-04-02
AM - PHARMA	PSV completed		Christian	Putensen	Division of Intensive Care Medicine, Dep. Aneasthesiology and Intensive Care Medicine, University Hospital Bonn	Sigmund Freud Str. 25	Bonn		53127	Germany	EMEA			Christian.Putensen@ukbonn.de		2019-09-20	2019-09-27		2019-11-04	[DF]06Feb; JC contact site to request to SIM details on 05Feb2020. [DF]11Feb: Pending feedback from site [DF]04Mar: JC in FU with site to obtain pending simulation details; site informed that PSV need to wait until simulation details are available. [DF]06Mar: JC in FU with site to obtain pending simulation details. [DF]13March: . JC informed on 11March that he is not sure if PI Putensen understoo…				2020-03-17	> 1	AM-Pharma CDA signed Received from AM-Pharma on 17th Dec19	2019-12-19	2019-12-19	2019-12-24	2020-01-15	2020-01-24	PSV approved			2020-01-21	2020-01-12	Phone	2020-03-31	2020-03-31							23 MAr 20 By Government the daily life will be reduced to an absolute and essential minimum in Germany. All non-essential shops are closed. It is not curfew but people should stay at home and do not have social contacts outside the family this is valid for at least the next two weeks Borders are closed
AM - PHARMA	PSV completed		Alexander	Zarbock	University Hospital Münster		Münster			Germany	EMEA			zarbock@uni-muenster.de			2019-05-25		2019-11-04					2020-02-06	≥1	AM-Pharma CDA signed Received from AM-Phrama on 23rd Dec19	2020-01-15	2020-01-17	2020-01-17	2020-01-20	2020-01-20	PSV approved			2020-01-21	2020-01-12	Site visit	2020-03-09	2020-03-09	1/month, 12 per year CKD 6-8/Year						23 MAr 20 By Government the daily life will be reduced to an absolute and essential minimum in Germany. All non-essential shops are closed. It is not curfew but people should stay at home and do not have social contacts outside the family this is valid for at least the next two weeks Borders are closed
AM - PHARMA	PSV Ready/ ET Target pending	Prof.	Gerry	Curley	Anaesthesia and Critical Care , Beaumont Hospital	Beaumont Road	Dublin		9	Ireland	EMEA	tel: +353 (0)1 8093810		gercurley@rcsi.ie		2019-09-18	2019-10-21	2019-10-23	2019-11-05	20191014: Send a reminder [DF] 06Mar20: JC did FU with site to obtain additional simulation details as requested on 19FEb20. [DF]23March: JC requested to be provided with additional sim data if available. If not please consider if an enrollment target of > 1 patient per month = 12 per year is realistic if you expect to have 23 medically eligible patients per year with AKI in the time-window and n…				19Feb - preliminary data receved. Site required to continue#	≥1 - TBC by site	AM-Pharma CDA signed Received from AM-Pharma on 10th Jan20	2020-01-14	2020-01-14	2020-01-30	2020-01-31	2020-02-13	PSV approved			2020-03-25	2020-01-12									Site Contacted but has not responded back for PSV request
AM - PHARMA	PSV completed	Prof	Joe	Eustace	HRB Clinical Research Facility-University College Cork (CRF-C), Mercy University Hospital	Grenville Place	Cork		T12 WE28	Ireland	EMEA			j.eustace@ucc.ie		2019-09-30	2019-10-02	2019-10-23	2019-12-20	[DF]11Feb: JC did contact the site to request additional simulation data by mid Feb on 09Feb20. [11Mar]DF; On 09Mar it was agreed to have a remote PSV performed on March 12 due to the COVID-19 status.				Additional data requested to site	≥1	AM-Pharma CDA signed Received from AM-Pharma on 2ndJan20	2020-01-10	2020-01-10	2020-01-28	2020-01-29	2020-02-27	PSV approved			2020-03-03	2020-01-12	Phone	2020-03-12	2020-03-12	1/month
AM - PHARMA	PSV Ready	Dr (FFARCSI FJICMI)	Arabella	Fahy	Intensive Care Medicine, Tallaght University Hospital	Tallaght (Belgrad road North)	Dublin 24		D24 NR0A	Ireland	EMEA			Arabella.Fahy@tuh.ie		2019-09-26	14-Oct-209	2019-10-23	2019-12-04					2020-02-09	≥1	AM-Pharma CDA signed 20-11-2019 PI Arabella Fahy replaced Received from AM-Pharma on 16th Dec 19 18Feb20 Gerry Fitzpatrick replaced	2020-02-26	2020-02-26	2020-03-02	2020-03-02	2020-03-09	PSV approved			2020-03-10	2020-01-12									Site contacted but has not responded back for PSV request
AM - PHARMA	PSV completed	Prof (MD, MA, FCAI, FJFICMI)	John	Laffey	Department of Intensive Care, National University of Ireland	University Road	Galway		H91 TK33	Ireland	EMEA			john.laffey@nuigalway.ie bairbrenimhaille@gmail.com		2019-09-06	2019-09-23	2019-10-23	2019-10-24	[DF]11Feb: JC did contact the site to obtain feedback by mid Feb on 09Feb20.				2020-02-10	≥2	AM-Pharma CDA signed Received from AM-Pharma on 16th Dec 19	2019-12-18	2019-12-18	2019-12-19	2019-12-19	2019-12-19	PSV approved			2020-01-16	2020-01-12	Site visit	2020-02-24	2020-02-24	3-4/month
AM - PHARMA	Selected		Ignatio	Martin-Loeches	St. James's Hospital	P.O. Box 580	Dublin		8	Ireland	EMEA	353 (0) 1-410-3000 +34 977-295-818		drmartinloeches@gmail.com thomasryan1958@gmail.com			2019-06-18	2019-10-23	2019-10-30	9-10-2019: through JC receveid an e-mial of Kathy Brickell with a request of a CDA 10-10-2019: send CDA template, but also the signed CDA with Dr. Martin-Loeche. With the question I f the signed CDA is not sufficient				2020-01-13	≥2	AM-Pharma CDA signed Received from AM-Pharma on 10th Dec 19	2019-12-11	2019-12-11	2020-01-29	2020-01-29	2020-01-29	PSV approved			2020-01-30	2020-01-12	Site visit	2020-03-05	2020-03-05	2/month	2020-03-19	2020-03-24	Approved
AM - PHARMA	Selected		Catherine	Motherway	Peri-operative Care (Anaesthesia), University Hospital Limerick	St. Nessan's Road	Dooradoyle (county Limerick)		V94 F858	Ireland	EMEA			catherine.motherway@hse.ie		2019-09-25	2019-10-02	2019-10-23	2019-11-24	[DF]11Feb: JC did contact the site to obtain feedback by mid Feb on 09Feb20. [DF]06Mar: JC did FU to obtain simulation data from Feb. [DF]23March: Site confirmed to JC that they have additional collected simulation data available - due to be send to JC.					≥1 - TBC by site	AM-Pharma CDA signed Received from AM-Pharma on 15th Dec 19	2019-12-17	2019-12-17	2020-01-06	2020-01-13	2020-01-21	PSV approved			2020-01-22	2020-01-12	Site visit	2020-03-04	2020-03-04	1/month exceed if possible	2020-03-19	2020-03-24	Approved
AM - PHARMA	Selected		Alistair	Nichol	St. Vincent University Hospital, Elm Park, Dublin	Elm Park	Dublin		4	Ireland	EMEA	353 (0) 1-221-4000 +61 (0) 3-990-30937 +353 (0) 1-721-5053		alistair.nichol@ucd.ie RC: kathy.brickell@ucd.ie			2019-06-20	2019-10-23	2019-10-30					2019-11-26	≥1	AM-Pharma CDA signed Received from AM-Pharma on 27th Nov 19	2019-11-27	2019-11-27	2019-12-05	2019-12-05	2019-12-06	PSV approved			2020-01-21	2020-01-12	Site visit	2020-02-06	2020-02-06	1/month 15-18 per year	2020-03-19	2020-03-24	Approved
AM - PHARMA	PSV completed		Bert	Beishuizen	Medisch Spectrum Twente,	Haaksbergerstraat 55	Enschede	Overijssel	7513 ER	Netherlands	EMEA	﻿﻿+31534872000		b.beishuizen@mst.nl			2019-06-25	2019-10-23	2019-11-04	[DF]13March: On-site PSV of 17March is cancelled. On-site visits not allowed until 31March .Remote PSV approved by AM-Pharma. Covance feedback pending				2020-02-27	≥2	AM-Pharma CDA signed Received from AM-Pharma on 23rd Dec19	2020-01-16	2020-01-16	2020-01-21	2020-01-23	2020-01-28	PSV approved			2020-01-30	2020-01-12	Phone	2020-03-26	2020-03-26	PI estimate 2/month PSV with SC who thinks more realistic 1/month					Visit on 17 Mar was cancelled and phone PSV scheduled on 26th of March	cancelled and Postponed due to COVID19
AM - PHARMA	PSV Ready/ ET Target Pending	MD, PhD	Hilde	De Geus	Erasmus Medisch Centrum	Dr. Molenwaterplein 40	Rotterdam	Zuid-Holland	3015 CE	Netherlands	EMEA			h.degeus@erasmusmc.nl		2019-09-05	2019-09-09	2019-10-23	2019-11-01	[DF]11Feb: JC did reach out to site to obtain pending simulation data by Mid Feb on 09Feb20. [DF]24Feb: JC requested site to continue with simulations until end of Feb and to provide details early March on 15Feb20. [DF]06Mar: JC requested site to provide data from Feb. Site informed that PSV can only be scheduled once final data is reviewed and ET is agreed. [DF]19March: Agreed to have PSV planne…					> 1 - TBC by site	AM-Pharma CDA signed	2020-02-04	2020-02-04	2020-02-20	2020-02-20	2020-03-12	PSV approved			2020-03-17	2020-03-19									Site responded CRA PSV not possible at this timepoint, need to be postponed to after COVID19 crisis	cancelled and Postponed due to COVID19
AM - PHARMA	PSV Ready	MD	Tom P.J	Dormans	Intensive care, Zuyderland Medisch Centrum Heerlen	Henri Dunantstraat 5	Heerlen		6419 PC	Netherlands	EMEA			t.dormans@zuyderland.nl		2019-09-05	2019-09-19	2019-10-23	2019-11-02	[DF]13 Mar- on-site PSV for March 13 has been cancelled. FU ongoing to confirm remote PSV is an option or to have on-site PSV re-scheduled				2020-01-22	≥1	AM-Pharma CDA signed Received from AM-Pharma on 04th Jan20	2020-01-16	2020-01-16	2020-02-03	2020-02-04	2020-02-11	PSV approved			2020-02-17	2020-01-12	Phone								Visit on 13 Mar cancelled. CRA in contact with site for potential remote visit. New visit will be scheduled once site has time.	cancelled and Postponed due to COVID19
AM - PHARMA	PSV completed		Oscar	Hoiting	Canisius-Wilhelmina Ziekenhuis	Weg Door Jonkerbos 100	Nijmegen	Gelderland	6532 SZ	Netherlands	EMEA	﻿﻿+31243657915		o.hoiting@cwz.nl			26-6-2019	2019-10-23	2019-11-24	[DF]16March: On-site visit planned for 18March has been cancelled. Site agreed with remote visit if this is approved.					≥1	AM-Pharma CDA signed Received from AM-Pharma on 23rd Dec19	2020-01-16	2020-01-16	2020-02-12	2020-02-12	2020-02-18	PSV approved			2020-02-24	2020-01-12	Phone	2020-03-26	2020-03-26	1-2/month					Visit on 18 Mar was cancelled and phone PSV scheduled on 26th of March
AM - PHARMA	PSV Ready/ ET Target Pending	MD,	Maarten W.N.	Nijsten	Department of Intensive Care Medicine, University Medical Centrum Groningen	Hanzeplein 1	Groningen		9713 GZ	Netherlands	EMEA			m.w.n.nijsten@umcg.nl		5/Sept/19 Re-sent on 13/Nov/19	2020-01-06		2020-02-03	15Nov: Kristie sent CDA back to site with AMP information completed- should be ready for signature [DF]06Feb: It took a very long time to get the CDA signed with this site. The site is very bureaucratic, so if at all possible please use the agreed text in the AM-pharma CDA also for the COVANCE CDA, if the site should have a fair chance to qualify and participate. It is a big research experienced …			2020-02-04				2020-02-06	2020-02-06								2020-04-02
AM - PHARMA	PSV ready		Peter	Pickkers	Radboud UMC	Postbus 9101	Nijmegen	Gelderland	6500 HB	Netherlands	EMEA	﻿﻿+31243617273		peter.pickkers@radboudumc.nl			2019-06-26	2019-10-23	2019-11-05	[DF] PSV planned for 16March cancelled due to Corona virus. Covance to confirm if a remote PSV can be performed. [13Mar] Remote PSV not approved by site. On-Site PSV to be postponed. (Remote PSV was approved by AM-Pharma).				2019-11-24	≥1	AM-Pharma CDA signed Received from AM-Pharma	2020-01-21	2020-01-21	2020-01-28	2020-01-28	2020-01-30	PSV approved			2020-01-30	2020-01-12	Phone								Visit on 16 Mar was cancelled and phone PSV scheduled on 24th of March which was also cancelled. SC will contact CRA once remote PSV is possible
AM - PHARMA	Selected	Dr.	F. Wim	Roozendaal	Intensive Care, Jeroen Bosch Ziekenhuis	Henri Dunantstraat 1	s-Hertogenbosch		5223 GZ	Netherlands	EMEA	﻿﻿+31735532447		w.rozendaal@jbz.nl		2019-10-10	2019-10-14	2019-10-23	2019-10-31					2020-02-13	≥1	AM-Pharma CDA signed Received from AM-Pharma on 20th Jan20	2020-01-21	2020-01-21	2020-01-22	2020-01-23	2020-01-27	PSV approved			2020-01-30	2020-02-13	Site visit	2020-03-09	2020-03-09	1-2/month	2020-03-19	2020-03-24	Approved
AM - PHARMA	Selected	Dr.	Pieter R.	Tuinman	Department Intensive Care, Amsterdam UMC	De Boelelaan 1117	Amsterdam		1081 HV	Netherlands	EMEA			am.spoelstra@vumc.nl arj.girbes@vumc.nl		2019-09-06	2019-10-14	2019-10-23	2019-10-31					2020-01-27	≥1	AM-Pharma CDA signed Received from AM-Pharma on 23rd Dec19	2020-01-16	2020-01-16	2020-01-23	2020-01-23	2020-01-23	PSV approved			2020-01-27	2020-01-11	Site visit	2020-02-26	2020-02-26	1-2/month	2020-03-19	2020-03-24	Approved
AM - PHARMA	PSV Ready	MD, PhD.	Arthur R.H.	Van Zanten	Ziekenhuis Gelderse Vallei	Willy Brandtlaan 10	Ede		6716 RP	Netherlands	EMEA	31 (0) 318-43-43-43 +31 (0) 318-434115 +31 (0) 318-434114	31 (0) 3-1843-4116 +31 (0) 318-43-69-77	zantena@zgv.nl		2019-09-05	2019-09-09	2019-10-23	2019-10-30	[DF]11Feb: JC did reach out to site to obtain pending simulation data by Mid Feb on 09Feb20. [DF]04Mar: JC did reach out to site to requst penidng simulation details. Site has been informed that pending simulation data withold the PSV. JC confirmed to wait with PSV until sim data available. [DF]06Mar: Site confirmed they expect to have simulation data available next week. [DF]16March: PSV planned…				2020-03-09	> 1	AM-Pharma CDA signed Received from AM-Pharma on 23rd Dec19	2020-01-16	2020-01-16	2020-01-17	2020-01-23	2020-01-27	PSV approved			2020-01-30	2020-01-12	Phone								Visit on 18 Mar cancelled. Site has thereafter not been responsive. New visit will be scheduled once site has time.	Cancelled visit and site is not able to conduct visits until May/June 20 per email from PI
AM - PHARMA	Selected	Dr	Ricard	Ferrer Roca	Hospital Universitario Vall d'Hebron	Passeig De La Vall D'Hebron 119-129	Barcelona	Cataluña	8035	Spain	EMEA	+34 93 274 6209		r.ferrer@vhebron.net			2019-05-13	2019-10-24	2019-10-30	[DF]11Feb: JC did contact the site to request simulation data by mid Feb on 09Feb20.				2020-02-20	≥2	AM-Pharma CDA signed Received from AM-Pharma on 13th Nov 19	2019-11-20	2019-11-27	2019-12-17	2019-12-18	2019-12-24	PSV approved			2020-01-21	2020-01-12	Site visit	2020-02-21	2020-02-21	2	2020-03-10	2020-03-16	Approved
AM - PHARMA	Selected	Dr.	Carol	Lorencio Cardenas	Intensive Care, University Hospital of Girona Dr. Josep Trueta	Avenida de Francia s/n	Girona		17007	Spain	EMEA			clorencio.girona.ics@gencat.cat		2019-09-09	2019-09-11	2019-10-24	2019-10-30					2020-01-25	≥1	AM-Pharma CDA signed Received from AM-Pharma on 02nd Dec 19	2019-12-04	2019-12-17	2019-12-23	2020-01-10	2020-01-10	PSV approved			2020-01-21	2020-01-12	Site visit	2020-02-06	2020-02-06	1/month	2020-02-20	2020-03-17	Approved
AM - PHARMA	PSV Ready/ ET Target Pending	Dr. (MD, PhD)	Lorena	Oteiza	Servicio de Medicina Intensiva, Hospital Universitario de Getafe	Carretera De Toledo Km 12,500	Getafe (Madrid)		28905	Spain	EMEA			joseangel.lorente@salud.madrid.org; jose.angel.lorente@icloud.com		2019-09-13	2019-09-09	2019-10-24	2019-10-25	[DF]04March; JC in FU with site to obtain completed data collection. PSV can be arranged from mid-March onwards (confirmed by AL) - however simulation details need to be available in advance of PSV. [DF]19Marc20: Site has been responding slowly and have not yet delivered reliable simulation data. Recently I sent the form data again to site. PSV can be planned if possible, but should only be done …						AM-Pharma CDA signed Received from AM-Pharma on 20th Jan20 28Jan20 PI José A Lorente Balanza replaced	2020-01-20	2020-01-28	2020-01-31	2020-01-31	2020-02-27				2020-03-03	2020-03-19									PSV not possible to be scheduled in Spain at this moment	Pending simulation and sponsor approval. PSV end of March No onsite visits allowed and remote not possible until possibly Apr 20
AM - PHARMA	PSV ready	Prof. (BSc MB ChB PhD FRCS )	Fernando	Martinez Sagasti	Servicio de Medicina Intensiva, Hospital Clinico San Carlos	C/ Prof. Martin Lagos s/n	Madrid		28040	Spain	EMEA			fmsagasti@gmail.com		2019-09-11	2019-09-16	2019-10-24	2019-10-27					2020-01-24	≥1	AM-Pharma CDA signed Received from AM-Pharma on 28th Nov 19	2019-12-02	2019-12-04	2019-12-05	2019-12-05	2019-12-06	PSV approved			2020-01-21	2020-01-12	Phone								PSV not possible to be scheduled in Spain at this moment	No onsite visits allowed and remote not possible until possibly Apr 20
AM - PHARMA	PSV Ready	MD, PhD	Emilio	Maseda	Surgical Critical Care, Department of Anesthesia, Hospital Universitario La Paz-IdiPaz	Paseo Castellana 261	Madrid		28046	Spain	EMEA			emilio.maseda@gmail.com		2019-09-09	2019-10-21	2019-10-24	2019-10-24	[DF 12Feb] Additional simulation details provided by site on 10Feb. Pending review. [DF 11Feb] JC did reach out to the site to request pending simulation details on 09Feb20. 20191014: Send a reminder				2020-02-10	≥1	AM-Pharma CDA signed Received from AM-Pharma	2020-01-17	2020-01-28	2020-02-04	2020-02-25	2020-03-05	PSV approved			2020-03-10	2020-01-12	Phone								PSV not possible to be scheduled in Spain at this moment	No onsite visits allowed and remote not possible until possibly Apr 20
AM - PHARMA	Selected	MD	Anna	Navas Perez	Department Intensive Care, Hospital Parc Taulí de Sabadell	Parc Taulí 1	Sabadell (Barcelona)	Cataluña	8208	Spain	EMEA	Tel. directe 93 7233923		AOchagavia@tauli.cat		2019-09-24	2019-10-02	2019-10-24	2019-10-29	[11Feb]DF JC in follow-up with site to obtain confirmation on suggested ET on 09Feb20.				2020-01-25	≥1	AM-Pharma CDA signed 15-11-2019 PI Ana Rosa Ochagavia replaced Received from AM-Pharma on 15th Nov 19	2019-11-21	2019-11-21	2019-11-22	2019-11-27	2019-12-03	PSV approved			2020-01-21	2020-01-12	Site visit	2020-01-31	2020-01-31	4/month	2020-02-20	2020-03-18	Approved
AM - PHARMA	Selected	Dr.	Francisco José	PARRILLA GÓMEZ	Servei de Medicina Intensiva, Hospital del Mar	Passeig Marítim 25-29	Barcelona		8003	Spain	EMEA			jmarincorral@gmail.com		2019-09-06	2019-09-17	2019-10-24	2019-10-28					2020-01-25	≥1	AM-Pharma CDA signed 28-11-2019 PI Judith Marin replaced Received from AM-Pharma on 27th Nov 19	2019-11-28	2019-12-04	2019-12-12	2019-12-12	2019-12-16	PSV approved			2020-01-21	2020-01-12	Site visit	2020-02-19	2020-02-19	1-2/month depending on the month	2020-03-10	2020-03-16	Approved
AM - PHARMA	Selected	MD.	Enrique	Piacentini Gomez	Hospital Mutura de Terrassa	Plaça Del Doctor Robert, 5	Terrassa (Barcelona)	Cataluña	80201	Spain	EMEA			epiacentini@mutuaterrassa.es		2019-09-06	2019-10-14	2019-10-24	2019-10-25	20191014: Send a reminder, received signed CDA				2020-01-25	≥1	AM-Pharma CDA signed Received from AM-Pharma on 19th Nov 19	2019-11-20	2019-12-05	2019-12-12	2019-12-12	2019-12-16	PSV approved			2020-01-21	2020-01-12	Site visit	2020-02-18	2020-02-18	1-2/month	2020-03-10	2020-03-16	Approved
AM - PHARMA	Selected	MD.	Teresa Mª	Tomasa Irriguible	Department Intensive Care, Hospital Germans Trias i Pujol	Carretera del Canyet s/n	Badalona (Barcelona)	Cataluña	8916	Spain	EMEA			ttomasa.germanstrias@gencat.cat		2019-09-06	2019-10-22	2019-10-24	2019-10-25	20191014: Send a reminder				2020-01-10	≥1	AM-Pharma CDA signed Received from AM-Pharma on 19th Nov 19	2019-11-20	2019-11-26	2019-11-28	2019-12-02	2019-12-02	PSV approved			2020-01-21	2020-01-12	Site visit	2020-02-11	2020-02-11	1/month	2020-03-02	2020-03-16	Approved
AM - PHARMA	PSV ready		Jonathon	Truwit	Froedtert & Medical College of Wisconsin - Pulmonary Medicine Outpatient Clinic	9200 W Wisconsin Ave	Milwaukee, Wisconsin		53226	United States	NA	414-805-9400 414-805-9400 434-243-7088		Jonathon.Truwit@froedtert.com jtruwit@mcw.edu				2019-12-20	2020-01-21	1Dec2019: Sent introduction email and request interest in study participation. 02Dec2019- Site interested, CDA with Covance requested to initiation. Contact is Jennifer Peterson (jenpeterson@mcw.edu) 20Dec2019- Sent protocol and questionnaire for review and completion 5Jan2020-sent follow up on the status of the questionniare 19Jan2020- Sent email about questionnaire and timelines 21jan2020- Ques…			2020-02-10	2020-03-09	> 2 patent per month	Received from AM-Pharma on 02nd Dec 19	2019-12-04	2019-12-04	2019-12-19	2020-01-17	2020-01-20	PSV approved			2020-01-23	2020-03-10									Not available until after COVID-19 crisis	not book PSV until second part of March
AM - PHARMA	PSV Ready/ ET Target Pending	MD	Ayan	Sen	Critical Care, Mayo Clinic Hospital	5777 East Mayo Boulevard	Phoenix	AZ	85054	United States	NA			Sen.Ayan@mayo.edu		2019-09-23	2019-11-25	25Nov2019	2020-01-20	20191014: sent a reminder 20191029: CDA received with comments (holly Roher) 20191030: CDA returned to site with changes lawyer. introduction email on 10Nov2019 with request of CDA status as well as contact information. 25Nov2019- Sent Site questionnaire and Protocol for review and completion. 15Dec2019-Sent Follow up about questionnaire and protocol 5Jan2020_sent follow up about questionnare and…			2/11/2020; 3/11/2020			AM-Pharma CDA signed	2020-03-11
AM - PHARMA	PSV ready		Kyle	Enfield	Department of Medicine, University of Virginia Health System	1221 Lee St.	Charlottesville	VA	22903	United States	NA			MHR9R@hscmail.mcc.virginia.edu		2019-09-05	2019-11-11	2019-11-15	2019-12-03	20191014: sent a reminder introduction email on 10Nov2019 with request of CDA status as well as contact information 11Nov- Jan sent over CDA in redline, with AM-Pharma. 15Nov2019- Final CDA, Protocol and Questionnaire sent to site 4Dec2019- Requested TC to review questionnaire_confirmed 17Dec2019 17Dec2019-Site in simulation 16Jan2020- CRO Given OK to Schedule PSV 19Jan2020-Sent email about simul…			2019-12-17	2020-02-12	1-2 month	AM-Pharma CDA signed Received from AM-Pharma on 16th Jan 20	2020-01-16	2020-01-23				PSV approved				2020-01-26
AM - PHARMA	Feasibility		David	Pogson	Queen Alexandra Hospital	Southwick Hill Road	Portsmouth		PO6 3LY	United Kingdom				david.pogson@porthosp.nhs.uk				2020-01-13	2020-02-26	16Dec2019-Follow up email about interest. 17Dec2019- Site is interested and looking at numbers if they feel they could do the study. 5Jan2020- Sent another email follow up on the status of the #s and interest. 8Jan2020-Dr. Fletcher responded that would like to be involved in the study and under CDA in th NIHR, He could help identify other sites. Pogson, Dark, Ostermann, Gordon, Fletcher all part …						Received from AM-Pharma on 10th Dec 19	2019-12-10	2019-12-10	2019-12-10	2019-12-12	2019-12-17
AM - PHARMA	PSV Ready/ ET Target Pending		Nuria	Pastor-Soler	University of Southern California (USC) - Healthcare Consultation Center (HCC II)	1520 San Pablo St, Suite 1000	Los Angeles, California		90033-5312	United States	NA	800-872-2273 323-442-2290 323-442-5100		liebler@usc.edu Nuria.Pastor-Soler@med.usc.edu Peter.Marshall@med.usc.edu		na	na	2020-01-13	2020-02-12	1Dec2019: Sent introduction email and request interest in study participation. 6Dec2019- Dr. Lieber not able to participate, but provided has two others who would love to be part of the program, Dr. Nuria Pastor-Soler, and Dr. Peter Marshall. Requested to get CDA in Place. 13Jan2020-Sent introduction email and protocol and questionniare 13Jan2020- Site responded that they will be out until Jan 20…			2020-02-20			Received from AM-Pharma on 10th Dec 19 12-12-2019 PI Janice M Liebler replaced	2019-12-10	2019-12-10	2020-01-08	2020-01-16	2020-02-10	PSV on hold													On hold due to COVID-19		[25March] Lock down in CA for COVID-19. We will have to wait until she can provide us the data.
AM - PHARMA	PSV completed		Marlies	Ostermann	King’s College London, Guy’s & St Thomas’ Hospital	249 Westminster Bridge Road	London		SE1 7EH	United Kingdom	EMEA	﻿﻿+442071888476		marlies.ostermann@gstt.nhs.uk			2019-05-13	2019-10-24	2019-11-11	8Jan2020-Dr. Fletcher responded that would like to be involved in the study and under CDA in th NIHR, He could help identify other sites. Pogson, Dark, Ostermann, Gordon, Fletcher all part of the same group. 13Jan2020-Sent protocol and site questionniare for endorsement and information. Angela and Anne will be primary contacts for this UK sites				2019-12-27	≥4	AM-Pharma CDA signed Received from AM-Pharma on 23rd Dec19	2020-01-10	2020-01-10	2020-01-29	2020-01-29	2020-02-02	PSV approved			2020-02-05	2020-01-12	Site visit	2020-03-11	2020-03-11	2-3/month and up to 4/month
AM - PHARMA	PSV completed	MD	Hernando	Gomez	Center for Critical Care Nephrology, Department of Critical Care Medicine, University of Pittsburgh School of Medicine	300 Halket St	Pittsburgh	Pennsylvania	15213-3108	United States	NA	(412) 647-6041		muruganr@ccm.upmc.edu			2019-06-18	2019-10-24	2019-11-12	Simulation Complete and discussion occurred 20Nov2019. Site ready for start up and onboarding process				Preliminary data received only.	3 pat/months (confirmation from site pending to be filed)	AM-Pharma CDA signed Received from AM-Pharma on 11st Nov 19	2019-11-22	2019-11-22	2019-12-16	2019-12-16	2019-12-18	PSV approved			2020-01-23	2020-01-20	Site visit	2020-02-11	2020-02-11	1-2/month
AM - PHARMA	PSV ready	MD	Jarrod	Mosier	Emergency Medicine, University of Arizona	1501 N Campbell Ave	Tucson	AZ	85724	United States	NA			JMosier@aemrc.arizona.edu		2019-09-12	2019-10-30	2019-11-10	2019-11-22	27-9-19: received the CDA with changes from Maria Grijalva, send to our lawyer on 30-9-2019 7-10-2019: sent the CDA back to sites., received comments back from site 10-10-2019: sent the changed text back to our lawyer. 22-10-2018: sent the comments back to site 10Nov2019- introduction email with feasibility and protocol for review. 10Nov2019- Dr. Mosier requested Beth to update questionnaire and …			2019-12-06	2020-01-23	> 1pt /month (confirmation e-mail from site pending to be filed)	AM-Pharma CDA signed Received from AM-Pharma on 16th Jan 20	2020-01-16	2020-01-20	2020-03-19	2020-03-20	2020-03-24	PSV approved				2020-01-26
AM - PHARMA	PSV ready	Dr (MD., MSc, FRCPC)	Lauralyn	McIntyre	Division of Critical Care, Department of Medicine, Ottawa Hospital University of Ottawa	501 Smyth Road	Ottawa	Ontario	K1H 8L6	Canada	NA	613-761-4395	613-761-4395 613-737-8899 Ext. 73231	lmcintyre@ottawahospital.on.ca lmcintyre@toh.ca (primary)	2019-11-10			2019-12-01	2019-12-03	10Nov2019-Introduction Email and Interest Request Sent 11Nov2019- Site interested in study, start CDA process. 12Nov2019 -Sent to Covance for CDA 01Dec2019- Sent questionnaire and protocol to site for review and completion 4Dec2019- Requested TC for discussion_Confirmed 12-19-19 19Dec2019- In simulation after TC 16Jan2020- CRO Given OK to Schedule PSV 6Jan2020- Site completing simulation and aski…			2019-12-19	2020-01-28	1-2 pts a month	Received from AM-Pharma on 12th Nov 19 On 16th Jan20 confirmed that survey can be send out	2019-11-20	2019-11-21	2019-11-28	2020-01-23		PSV approved				2020-01-26
AM - PHARMA	PSV Ready	MD	Benjamin D.	Margolis	North Shore Medical Group	2151 Waukegan Rd.	Bannockburn	IL	60015	United States	NA			bdmargolis@sbcglobal.net SWachtel@northshore.org		2019-09-06	2019-09-19		2019-11-01	7sep19: received with changes 9-9- 19: send for legal review (monique) 11-9-2019: received from Monique forwarded to site 20Nov2019-Meeting with Dr. Margolis to discuss Simulation Process 5Jan2020_sent email follow up on simulation check in 16Jan2020- CRO Given OK to Schedule PSV 17jan2020- Site is pending IRB approval for simulation 10Mar2020-Confirmed target ready for PSV			2019-11-20	2020-03-10	> 1 patent per month	AM-Pharma CDA signed Received from AM-Pharma on 05th Nov 19	2019-12-09	2019-12-09	2019-12-16	2019-12-18	2020-01-06	PSV approved			2020-01-23	2019-12-04	Phone	2020-04-08
AM - PHARMA	PSV Ready/ ET Target Pending		Susanna	Leaver	St George	Blackshaw Road	London		SW17 0QT	United Kingdom	EMEA	44 (0) 20-8672-1255 +44 (0) 20-8725-3131					2019-11-19	2019-11-19	2020-01-08	19Nov19-Fully executed AM Pharma CDA submitted 19Nov2019-Jan sent to site the feasibility questionniare for completion. 3Jan2020-Jan sent another follow up email to site for completion. 8Jan2020- Questionnaire completed and JC requested TC follow up for Simulation Process [DF]11Feb: Reminder send by JC to provide simulation details to the UK sites on 10Feb. [DF]24Feb: JC did FU on pending simulat…						AM-Pharma CDA signed Received from AM-Pharma on 13th Jan20	2020-01-15	2020-01-15								2020-04-02
AM - PHARMA	PSV Ready	MD, MS	Kianoush B.	Kashani	Department of Internal Medicine, Mayo Clinic	200 First street SW	Rochester	MN	55905	United States	NA			Kashani.Kianoush@mayo.edu		2019-09-06	2019-10-14	2019-11-10	2019-10-31	1-10-2019: reveived comments on CDA from site (Kelly Smith). Forwarded it to lawyer on 4-10-2019 7-10-2019: received approval from the lawyer forwarded the CDA to site.Ready to be signed 10Nov2019- sent email to Dr. Kashani, resent feasibility and introduction email Nov 26 TC scheduled upon his return 4Dec2019- In simulation 5Jan2020-Sent email about simulation exercise and check in 6Jan2020- Sit…			2019-12-04	2020-01-22	> 1 patient/month (confirmation from site pending to be filed)	AM-Pharma CDA signed Received from AM-Pharma on 05th Nov 19	2019-12-09	2019-12-09	2019-12-18	2019-12-19	2020-01-02	PSV approved			2020-01-23	2019-12-04	Site visit								Planned for 25th of March. delayed, pending discussion with AM-Pharma
AM - PHARMA	Feasibility		Duncan	Hite	University of Cincinnati Medical Center	234 Goodman Street	Cincinnati, Ohio		45219	United States	NA	Phone: (513) 584-1000		hitern@ucmail.uc.edu				2020-03-05		1Dec2019: Sent introduction email and request interest in study participation. 15Dec2019-Sent follow up email about interest 2Jan2020-Site interested and CDA via Covance Requested 30Jan2020- Site sent CDA to legal department 05Mar2020-Sent Packet for Introduction, Protocol and Questionniare. 11Mar2020-Sent follow up email about questionniare 25Mar2020-Sent an email to site again about the site qu…						Recived from AM-Pharma on 2nd Jan 20	2020-01-09	2020-01-27	2020-01-28	2020-03-09
AM - PHARMA	PSV ready	MD	Kealy R.	Ham	Department Critical Care, Regional Hospital	640 Jackson street	Saint Paul	MN	55101	United States	NA			Kealy.r.ham@healthpartners.com		2019-09-09	2019-10-14	2019-11-10	2019-10-31	2-10-19: response back, with request of change in jurisdiction. Requested if NY jurisdiction would be acceptable (3-10-2019) (Sandi Wewercka) 3-10-2019: site agreed on NY jurisdiction, sent changed CDA back to site on 4-10-2019 11-10-19: agreed on the CDA, in signature process at the site 15Nov2019- Sent request for TC for Questionnaire review and discuss simulation process, Nov 22 is meeting tim…			2019-11-22	2020-01-24	> 2pts a month	AM-Pharma CDA signed Received from AM-Pharma on 22nd Nov 19	2019-11-25	2019-11-25	2019-12-13	2019-12-16	2020-01-07	PSV approved			2020-01-27	2019-12-04	Site visit	2020-04-14							Phone PSV due to COVID-19
AM - PHARMA	PSV Ready	MD, FCCM	Pauline	Park	Department of Emergency Medicine, University of Michigan Medical School	1500 East Medical Center Drive	Ann Arbor	MI	48109-5303	United States	NA	tel: (734) 763-2134		kgunners@med.umich.edu		2019-09-23	2019-11-25	2019-11-25	2020-01-22	contact person for the trial: Munsey, Barbara" <bmunsey@med.umich.edu> 1-10-2019: CDA with comments was sent to JC, not yet recceived (Beth Wenner) . 4-10-2019: send the CDA back with q. do they accept jurisdiction NY and some information of act of freedom. (Beth Wenner)contact person for the trial: Munsey, Barbara" <bmunsey@med.umich.edu> 10Nov2019- Introduction email for CTL and request for CDA…			2020-02-10	2020-02-28	> 1 patient enrolled per month.	AM_pharma CDA signed	2020-03-11					PSV approved				2020-03-10									25Mar-Follow up email sent. Per Barbara due to COVID study related situations halted for now.
AM - PHARMA	PSV Ready/ ET Target pending		simon	Fletcher	Bradford Royal Infirmary	Duckworth Lane	Bradford		BD9 6RJ	United Kingdom				simon.fletcher@nnuh.nhs.uk				2020-01-13	2020-03-06	16Dec2019-Sent email about interest- got bounce back. Checking on email. 8Jan2020-Dr. Fletcher responded that would like to be involved in the study and under CDA in th NIHR, He could help identify other sites. Pogson, Dark, Ostermann, Gordon, Fletcher all part of the same group. 13Jan2020-Sent protocol and site questionniare for endorsement and information. Angela and Anne will be primary contac…						AM-Pharma CDA signed Received from AM-Pharma on 20Jan20	2020-03-11	2020-03-11								2020-04-02
AM - PHARMA	PSV completed	MD	Daniel Clark	Files	Pulmonary Critical Care, Wake Forest Baptist Medical Center	Medical Center Boulevard	Winston-Salem	NC	27157	United States	NA			Clark.Filesk@wakehealth.edu akhanna@wakehealth.edu		2019-09-23	2019-10-29	2019-11-10	2019-11-07	24-9-19: CDA received with comments (Jamie Elter), sent to lawyer for review. 24-9-19: received back from lawyer and send to site on 25-9-2019 27-9-2019: reveived from lawyer, 30-9-19 forwarded to site. 20191014: agreed upon proposed text. Ready to b esigned. Informed the site on 15 OCt 2019 (jamie elter)24-9-19: CDA received with comments (Jamie Elter), sent to lawyer for review. same as Dr. Fil…			2019-12-03	2020-01-09	2-3 patients per month	AM-Pharma CDA signed Received from AM-Pharma on 05th Nov 19	2019-12-09	2019-12-09	2020-01-28	2020-01-29	2020-02-04	PSV approved			2020-02-05	2020-01-20	Site visit	2020-03-25	2020-03-25
AM - PHARMA	PSV Ready/ ET Target Pending		Michael B	Fallon	College of Medicine, Phoenix University of Arizona	475 N 5th Street	Phoenix	AZ	85004	United States	NA			atvalencia@email.arizona.edu mfallon@email.arizona.edu	2019-11-22	na	na	2019-12-20	2020-02-06	See Mandeep comments. New site or collaboration with Dr. Mandeep at Banner University 20Dec19-Sent Questionniare and Draft protocol for review 5Jan2020-Sent follow up about completion of questionnaire 19Jan2020- Sent follow up about completion of questionniare and timelines 21Jan2020- Site working on getting #s for questionniare 10Feb2020- TC set up for Simulation process 04Mar2020-Sent follow up…			2020-02-17			Received from AM-Pharma on 22nd Nov 19	2019-11-25	2019-11-25	2019-12-17	2020-03-06																	[25March20] On hold due to recent email about ICU focus on COVID 19 and patient care. Will pick up after crisis is resolved.
AM - PHARMA	PSV ready	MD, MPH	Mattew	Exline	Department of internal Medicine, Davis Heart and Lung Research Institute	473 West 12th Ave	Columbus	OH	43210	United States	NA	614-247-7707 Office / 614-293-4799 Fax		Matthew.Exline@osumc.edu		2019-09-10	2019-11-19	11-19-19	2019-12-03	11-sep-2019: send to lawyer 17-sep-2019: return comments to the site 4-10-2019: received the CDA back from the site (Staska Keefer). Sent to EvB for approval (7-10-2019) 7-10-19: EvB agreed to the CDA, requested a signed copy from the site. 11-19-19: Sent Site Questionnaire and Draft Protocol 19Nov2019- Emily robart (emily.robart@osumc.edu) contacted that they are reviewing the questionnaire and …			2019-12-16	2020-02-14	>2pts a month	AM-Pharma CDA signed Received from AM-Pharma on 19th Nov 19	2019-11-20	2019-11-20	2020-01-03	2020-01-06	2020-01-22	PSV approved			2020-01-27	2020-01-26	Phone								Onsite PSV delayed due to COVID-19
AM - PHARMA	PSV Ready		Christopher	Doig	Alberta Health Services (AHS) - Foothills Medical Centre (FMC)	1403 29 St Nw	Calgary	Alberta	T2N 2T9	Canada	NA	403-944-1110 403-944-1691 403-210-7220		cdoig@ucalgary.ca Chip.doig@gmail.com	2019-11-10	na	na	2019-12-02	2020-01-03	12 NOV2019 cda Request sent to Covance 2Dec2019- Sent Protocol and Questionnaire to Site. Of note, Dr. Doig will be on sabbatical until Dec and will review upon his return. 3Jan2020- Feasibility Questionnaire Submitted by site. Sent request for meeting in Jan for Next Steps. 10Jan2020- TC for Next steps simulation set for 14Jan2020 17Jan2020- Site agreed to simulation 19Jan2020- CRO, Covance give…			2020-01-17	2020-03-02	>2 patient per month	Received from AM-Pharma on 12th Nov 19 On 19th Jan20 confirmed that survey can be send out	2019-11-14	2019-11-19	2019-12-29	2020-01-20	2020-01-23	PSV approved			2020-01-27	2020-01-19	Site visit	2020-04-17							Pending decision by site if this will be an Onsite or Phone PSV
AM - PHARMA	PSV ready		Marjolein	Dewit	Virginia Commonwealth University	417 N 11th St	Richmond	VA	23298-5002	United States	NA	804-828-9123 804-828-9071 804-828-2161 804-828-7051		marjolein.dewit@vcuhealth.org				2019-12-08	2020-01-07	8Dec2019-Sent Site questionnaire and introduction 5Jan2020-Sent email follow up about questionniare 7Jan2020- got questionnaire will ask for dates for TC. 13Jan2020-Site agreed to Simulation 16Jan2020- CRO Given OK to Schedule PSV 28Jan2020-Site recieved feedback from Jan about simulation will do another 10 pts to confirm target rate 13Feb2020- Agreed to 2pts a month			2020-01-13	2020-02-11	2pts a month	Received from AM-Pharma on 19th Nov 19 On 16th Jan20 confirmed that survey can be send out	2019-11-20	2019-11-20	2019-12-06	2020-01-16	2020-01-23	PSV approved			2020-01-27	2020-01-26	Site visit								PSV schedued for 18Mar to be postponed. Canceled due to COVID, still needs rescheduling	Onsite PSV canceled due to COVID-19, pending additional PSV dates
AM - PHARMA	PSV ready	MD	Danielle L.	Davison	Department Critical Care Medicine, George Washington University Hospital	900 23rd Street NW	Washington	DC	20037	United States	NA	202-715-4750 202-715-4089		ddavison@mfa.gwu.edu	na	2019-09-06	na	2019-12-12	2019-12-22	9-sep-19: comments received; reply of Monique send to the site on 12-sep-19: issue is the article 17 concerning the law to follow in case of a dispute. 13-sep-19: replied to the site to use juridiction Sweden or CH. (Melanie Bossi) 1Dec2019- Sent follow up on the CDA and interest 12Dec2019- Sent Questionnaire and Protocol to site for review. 22Dec2019- Questionniarre completed and requested TC 02…			2020-01-02	2020-01-22	> 1- 2 patients per month	AM-Pharma CDA signed Received from AM-Pharma on 16th Jan 20	2020-01-16	2020-01-22	2020-02-04	2020-02-04	2020-02-05	PSV approved			2020-02-17	2020-01-26	Phone	2020-04-14							Phone PSV due to COVID-19
AM - PHARMA	PSV Ready/ ET Target Pending	Dr.	Rebecca	Cusack	Anaesthesia Services, Southampton Hospital	Tremona Road	Southampton, Hampshire		SO16 6YD	United Kingdom	EMEA			rebecca.cusack@uhs.nhs.uk		2019-09-09	2019-10-14			CDA Fully Executed [DF]11Feb: Reminder send by JC to provide simulation details to the UK sites on 10Feb. [DF]14Feb: Simulation details received from site on 13Feb. JC requested site to continue with simulations. [DF]04Mar: Site provided additional details on 03March. Suggested ET pending TBC by site. [DF]08Mar: JC did FU on pending ET confirmation due to upcoming planned PSV on 05Mar. The issue …				2020-03-03	> 1 - pending to be confirmed by site	AM-Pharma CDA signed	2020-01-21	2020-01-21	2020-02-28	2020-03-02	2020-03-02	PSV approved			2020-03-03	2020-03-19									Site do not agree with PSV due to COVID19. Site suggested beginning of June
AM - PHARMA	PSV Ready/ ET Target Pending	MD.	Matt	Thomas	Intensive Care Medicine, Southmead Hospital, North Bristol NHS Trust,	Southmead Road, Westbury-on-Trym	Bristol		BS10 5NB	United Kingdom	EMEA			fergus.caskey@bristol.ac.uk; Matt Thomas <Matt.Thomas@nbt.nhs.uk>		2019-09-24	2019-10-14	2019-10-24	2019-11-08	17Dec2019- Site is interested and looking at numbers if they feel they could do the study. 24Oct2019-Jan Sent Potential UK investigators the draft protocol and questionnaire. 3Jan2020-Jan sent another email follow up to Matt Thomas about questionniare 8Jan2020- Site provided TC dates for next Steps. 23Jan2020: Site provided with instructions to perfom simulation. [DF]24Feb; simulation pending to …						AM-Pharma CDA signed	2020-01-28	2020-02-25	2020-03-08	2020-03-09						2020-04-02
AM - PHARMA	PSV ready		Larry	Busse						United States	NA			Busse, Laurence W. <laurence.w.busse@emory.edu>	2019-11-18			2019-12-02	2019-12-18	18Nov2019- Sent intro email with nonconfidential information. Requested interest 22Nov2019-CDA requested Via Covance to start the process. 02Dec2019- Sent Protocol and Questionniare for review and completion 10Dec2019- Site contacted that they will be completing questionnaire and sending soon. 19Dec2019- TC in Jan 2020 for Simulation Process 17Jan2020-Site agreed for Simulation 19Jan2020- CRO, CO…			2020-01-17	2020-02-05	1 - 2 ptns per month	Received from AM-Pharma on 22nd Nov 19 On 19th Jan20 confirmed that survey can be send out	2019-11-25	2019-11-25	2019-12-04	2020-01-20	2020-02-06	PSV approved			2020-02-17	2020-01-19	Phone	2020-04-13							Phone PSV due to COVID-19
AM - PHARMA	PSV Ready		David	Brealey	University College London	235 Euston Road	London		NW1 2BU	United Kingdom	EMEA	﻿﻿+447941054624		d.brealey@nhs.net			18-6-2019	2019-10-24	2020-01-08	24Oct2019-Jan Sent Potential UK investigators the draft protocol and questionnaire. 5Jan2020-Jan sent another email to request questionniarre to be completed. 8Jan2020- Simulation process discussion started 16Jan2020- Site is having trouble with simulation, requested TC on 17Jan2020. [DF]11Feb: Reminder send by JC to provide simulation details to the UK sites on 10Feb. [DF]21Feb: PSV to be postpo…			2020-01-08	2020-03-19	> 1 - pending to be confirmed by site -	AM-Pharma CDA signed Received from AM-Pharma on 8th Jan 20	2020-01-10	2020-01-10	2020-01-15	2020-01-16	2020-01-16	PSV approved			2020-01-21	2020-01-12	Phone								Visit was cancelled due to simulation was not complete. Site has not responded back to CRA. CRA mentioned that site is currently doing front line research on Covid-19 so she believes that is taking priority.	Visit was cancelled due to simulation was not complete. Site has not responded back to CRA. CRA mentioned that site is currently doing front line research on Covid-19 so she believes that is taking priority.
AM - PHARMA	PSV Ready/ ET Target Pending		John	Boyd	Centre for Heart Lung Innovation St. Paul's Hospital, Burrard Building Rm 166	1081 Burrard Street	Vancouver	British Columbia	V6Z 1Y6	Canada	NA	(604) 806-8346		jim.russell@hli.ubc.ca John.Boyd@hli.ubc.ca	2019-11-10	na	na	2020-01-10	2020-02-05	10Nov2019-Introduction Email and Interest Request Sent 27Nov2019- Dr. Russell replied and interested in study. Requested CDA via Covance 8Dec2019- Dr. Russell stated CDA and research should go through Dr. Boyd. Email sent to Dr. Boyd and update to Covance. 12Dec2019- Dr. Boyd and Ms. Shaw requested CDA, COVANCE asked to start process 9Jan2020- CDA sent to site 13thDec-still in review process 10Ja…			2020-03-12			Received from AM-Pharma on 10th Dec 19	2019-12-11	2019-12-13	2020-01-09	2020-03-06						2020-04-02									17Mar20: Rec'd email from Dr. Boyd that "all non-Covid research clinical research activities have been suspended for now"
AM - PHARMA	PSV Ready	MD	David W	Boldt	UCLA Department of Anesthesiology	757 Westwood Plaza, Suite 3325	Los Angeles	CA	90095	United States	NA			dboldt@mednet.ucla.edu		2019-09-09	2019-09-19	2019-10-24	2019-10-30	"sent email to Dr. Boldt, Resent feasibility and introduction email on 10Nov2019 19Nov2019- Questionnaire received, meeting request sent. Site replied that they are working on simulation, had SC change issues 16Jan2020- CRO Given OK to Schedule PSV 19Jan2020-Sent follow up email about simulation process 13Feb2020-Sent follow up email about simulation process 20Fe2020-Site still interested, workin…			2019-12-03	2020-03-09	2 -3 ptns per month	AM-Pharma CDA signed Received from AM-Pharma on 05th Nov 19	2019-12-09	2019-12-09	2019-12-31	2020-01-06	2020-03-13	PSV approved			2020-03-18	2019-12-04									Attempting to contact site
AM - PHARMA	PSV Ready/ ET Target Pending	MD, FACS	Andrew C.	Bernard	Acute Care Surgery, Trauma and Surgical Critical Care, University of Kentucky, College of Medicine	UK Medical Center MN 150	Lexington	KY	40536-0298	United States	NA	Tel: 859-323-6346		andrew.bernard@uky.edu		2019-09-25	2019-10-29		2019-10-28	Spoke with Joy 11/7/2019. She submitted the questionnaire a few weeks ago. Our team will review and get back with the site. 18Nov2019- TC with next steps, will start simulation. Requested $$ for simulation. 16Jan2020- CRO Given OK to Schedule PSV 30Jan2020- Site submitted final contract to get payment for simulation. Internal review now at AM Pharma. 10Feb2020-Contract to pay for simulation in pl…			2019-11-18		> 1 or > 2 '- TBC by site	AM-Pharma CDA signed Received from AM-Pharma on 18th Nov 19	2019-11-20	2019-11-20	2019-12-02	2019-12-04	2020-01-27	PSV approved			2020-01-30	2019-12-04		2020-04-16
AM - PHARMA	PSV Ready/ ET Target Pending	Dr	Banwari Daniel	Agarwal	Critical Care Medicine, Royal Free Hospital London	Pond Street	London		NW3 2QG	United Kingdom	EMEA	020 3758 2000 ext 24532/24534		banwari.agarwal@nhs.net		2019-09-26	2019-10-02	2019-10-24	2020-01-03	24Oct2019-Jan Sent Potential UK investigators the draft protocol and questionnaire. 3Jan2020-Jan received feasibility questionniare and requested site TC for next steps. 16Dec2019-Sent follow up email about interest in study 20Dec2019- Site to confirm with ICU team about interest. Jan also sent follow up email to the site about interest 5Jan2020- Sent follow up email to site about interest and ca…				2020-03-19	> 1 - pending to be confirmed by site	AM-Pharma CDA signed Received from AM-Pharma on 7th Jan20	2020-01-10	2020-01-10	2020-01-16	2020-01-17	2020-01-28	PSV approved			2020-01-30	2020-01-12	Phone								Visit on 17 Mar was cancelled and phone PSV to be scheduled. Site has not responded back for date yet despite reminder	Additional data for Simulation requested cancelled and Postponed due to COVID19. Site has not responded back for date yet despite reminder
190865	Feasibility		Patrick	Honore	CHU Brugmann University Hospital	Place Arthur Van Gehuchtenplein,4	Brussels		1020	Belgium	EMEA	Direct Hospital Line : 0032/2/4773946 Mobile : 0032/478/412250		Patrick.Honore@CHU-Brugmann.be	Evelien Coenen	2020-03-03											2020-03-06	2020-03-06
190865	Feasibility			Mebazaa	Assistance Publique-Hopitaux de Paris (AP-HP) - Hopital Lariboisiere - Institut National de la Sante et de la Recherche Medicale (INSERM) - UMR 942	Pole Viggo Petersen Secteur Violet Porte 5 2eme Etage 41 boulevard de la Chapelle	Paris		75475	France	EMEA	33 (0) 1-49-95-80-72 +33 (0) 1-53-21-67-60 +33 (0) 1-49-95-80-71	33 (0) 1-49-95-80-73 +33 (0) 1-53-21-67-39	alexandre.mebazaa@lrb.aphp.fr alexandre.mebazaa@lrb.ap-hop-paris.fr	Benjamin Fartek	2020-02-28											2020-03-06	2020-03-12																As for further activities, all ICU departments in France are currently saturated with Covid patients and non-essential activities have been cancelled nationally. I am contacting the sites who were scheduled for a PSV to ask about the current state of activity but I do not expect them to be responsive before the end of the crisis.
190865	PSV Ready/ ET Target Pending		Raghaven	Murugan	UPMC Magee-Women's Hospital	300 Halket St	Pittsburgh	PA	15213	United States	NA			muruganr@ccm.upmc.edu	Matthew Ciko	2020-03-16	2020-03-16	2020-03-16	2020-03-16								2020-03-16	2020-03-16	2020-03-16	2020-03-16						2020-04-02									Attempting to contact site
190865	Feasibility		Nathan D.	Nielsen	Division of Pulmonary, Critical Care and Sleep Medicine University of New Mexico School of Medicine			NM		United States	NA			nathan.nielsen@gmail.com ndnielsen@salud.unm.edu ndnielsen@salud.unm.edu CC: kellum@pitt.edu	Matthew Ciko	2020-03-24				Requested covance to send CDA to site. Once received will send site questionniare and protocol.							2020-03-24	2020-03-24

## Sheet: Site overview
Country	PI First Name	PI Last Name	Institution Name
Australia	Rinaldo	Bellomo	The Austin Diagnostic Clinic - North Clinic
Australia	Angus	Carter	Bendigo Hospital
Austria	Dietmar	Fries	Medical University Innsbruck
Austria	Michael	Joannidis	Medical University Innsbruck
Austria	Philip	Eller	Universitätsklinik für Innere Medizin Medical University Graz, Dept. Internal Medicine?
Belgium	Eric	Hoste	University Hospital Ghent
Belgium	Ludovic	Gérard	Université Catholique de Louvain/ Cliniques Universitaires St Luc
Belgium	Nicolas	DeSchryver	Clinique Saint-Piere Ottingnies​
Belgium	Elisabeth	Diltoer	Department Intensive Care, University Hospital Brussels (UZB
Belgium	Vincent	Huberlant	Soins intensifs, Hôpital de Jolimont
Belgium	Isabelle	Michaux	UCL Mont-Godinne
Belgium	Patrick	Honore	CHU Brugmann University Hospital
Belgium	Tom	Fivez	Ziekenhuis Oost-Limburg
Canada	Christopher	Doig	Alberta Health Services (AHS) - Foothills Medical Centre (FMC) Rockyview General Hospital South Health Campus Peter Lougheed Centre
Canada	Gordon	Wood	Vancouver Island Health Authority (VIHA) - Victoria General Hospital (VGH) Royal Jubilee Hospital
Canada	John	Boyd	Centre for Heart Lung Innovation St. Paul's Hospital, Burrard Building Rm 166
Canada	Scott	Millington	Division of Critical Care, Department of Medicine, Ottawa Hospital University of Ottawa
Canada	Alexis	Turgeon	Centre Hospitalier Affilie Universitaire de Quebec (CHA) - Hopital de l'Enfant-Jesus (HEJ)
Denmark	Maj	Kamper	Department of Anaesthesiology, Nordsjællands Hospital,
Denmark	Thomas	Strøm	Department Anaesthiology and Intensive care Odense Universitetshospital
Denmark	Sussanne	Iversen	Department Intensive and intermediate care, Slagelse Sygehus
Denmark	Hendrik	Gammelager	Department of Intensive Care Medicine, Århus Universitetshospital
Denmark	Bodil Steen	Rasmussen	Department Anaestiology and Intensive Care, Ålborg University Hospital
Denmark	Christoffer Grant	Sølling	Dept. Anaestesiology and Intensive Care, Viborg Regional Hospital, Denmark
Denmark	Morten	Hyllander Mæller	Department of Anesthesiology and intensive Care, Copenhagen University Hospital – North Zealand, Hilleroed, Denmark; Department of Clinical Medicine, University of Copenhagen, Copenhagen, Denmark
Denmark	Thorbjoern	Groefte	Department surgery and intensive care, Regionshospitalet Randers
Denmark	Nilanjan	Dey	Department Anaestiology, Regionhospitalet Herning
Denmark	Ulf	Gøttrup Pedersen	Sjællands Universitetshospital Køge
Finland	Mila	Valkonen	Helsinki University Central Hospital (HUCH)
Finland	Panu	Uusalo	Intensive Care, Turku University Hospital, Tysk T- hospital
Finland	Ville	Jalkanen	Critical Care, Tampere University Hospital
France	Ferhat	Meziani	Hôpitaux Universitaires de Strasbourg - Hôpital Civil
France	Jermie	Lemarie	Médecine Intensive Réanimation, CHU de Nantes
France	Gaetan	Plantefeve	Centre Hospitalier Victor Dupouy
France	Konstantimos	Bachoumas	Médecine Intensive - Réanimation - CHD Vendée
France	Jean Louis	Dufour	Soins Intensifs, CH Rene Dubos - Pointoise
France	Anne-Laure	Fedou	Centre Hospitalier Universitaire (CHU) De Limoges - Centre d'Investigation Clinique (CIC)
France	Pierre	Asfar	Centre Hospitalier Universitaire d'Angers
France	Xavier	Monnet	Medical intensive care unit, Bicêtre Hospital
France	Christophe	Vinsonneau	Centre Hospitalier de Bethune
France	Sebastien	Gibot	Réanimation Médicale, Hôpital Central
France	Christophe	Guitton	Pole Urgences-Médecine -Réanimation, Centre Hospitalier le Mans
France	Jean-Pierre	Quenot	Centre Hospitalier Universitaire (CHU) Dijon Bourgogne - Hopital Francois Mitterand (Hopital du Bocage)
France	Gregoire	Muller	Centre Hospitalier Regional d'Orleans (CHRO) - Hopital La Source
France	Jean Yves	Lefrant	Hôpital Universitaire Carémeau, Réanimation Chirurgicale
France	Emmanuelle	Mercier	Service de Réanimation Médicale et Polyvalente , Hôpital Bretonneau - Hospital
France	Alexandre	Mebazaa	Assistance Publique-Hopitaux de Paris (AP-HP) - Hopital Lariboisiere - Institut National de la Sante et de la Recherche Medicale (INSERM) - UMR 942
Germany	Melanie	Meersch	University Hospital Münster
Germany	Andreas	Kortgen	University Hospital Jena - Klinik fur Neurologie
Germany	Sebastian	Fichtner	Klinikum und poliklinik für Anästhesiologie und Intensivtherapie Universitätsklinikum Leipzig
Germany	Stefan	Kluge	Klinik für Intensivmedizin, Universitätsklinikum Hamburg-Eppendorf
Germany	Gernot	Marx	Klinik für Operative Intensivmedizin und Intermediate, Care, Universitätsklinikum Aachen
Ireland	Alistair	Nichol	St. Vincent University Hospital, Elm Park, Dublin
Ireland	Ignatio	Martin-Loeches	St. James's Hospital
Ireland	Bairbre	McNicolas	Department of Intensive Care, National University of Ireland
Japan	Hidenobu	Kamohara	Tokyo Medical University Hachioji Medical Center
Japan	Masahiro	Harada	NHO Kumamoto Medical Center
Japan	Takuo	Nakagami	Omihachiman Community Medical Center
Japan	Shingo	Adachi	Rinku General Medical Center
Japan	Kohei	Ota	Hiroshima University Hospital
Japan	Ryo	Furuya	NHO Yokohama Medical Center
Japan	Ayumu	Tsuruoka	Osaka City General Hospital
Japan	Yasuaki	Mizushima	Osaka Police Hospital
Japan	Satoki	Inoue	Nara Medical University Hospital
Netherlands	Pieter	Tuinman	Department Intensive Care, Amsterdam UMC
Netherlands	F. Wim	Roozendaal	Intensive Care, Jeroen Bosch Ziekenhuis
Netherlands	Peter	Pickkers	Radboud UMC
Netherlands	Bert	Beishuizen	Medisch Spectrum Twente,
Netherlands	Oscar	Hoiting	Canisius-Wilhelmina Ziekenhuis
Netherlands	Tom	Dormans	Intensive care, Zuyderland Medisch Centrum Heerlen
Netherlands	Arthur	Van Zanten	Ziekenhuis Gelderse Vallei
New Zealand	Paul	Young	Wellington Hospital
New Zealand	Anthony	Williams	Middlemore Clinical Trials
New Zealand	Colin	McArthur	Auckland City Hospital
New Zealand	Pawel	Twardowski	Dunedin Hospital
New Zealand	Shay	McGuinness	Auckland City Hospital
Spain	Ricard	Ferrer Roca	Hospital Universitario Vall d'Hebron
Spain	Carol	Lorencio Cardenas	Intensive Care, University Hospital of Girona Dr. Josep Trueta
Spain	Anna	Navas Perez	Department Intensive Care, Hospital Parc Taulí de Sabadell
Spain	Fernando	Martinez Sagasti	Servicio de Medicina Intensiva, Hospital Clinico San Carlos
United Kingdom	Marlies	Ostermann	King’s College London, Guy’s & St Thomas’ Hospital
United Kingdom	Ingeborg	Welters	Royal Liverpool University Hospital
United Kingdom	Matt	Wise	Adult Critical Care Unit, University Hospital of Wales
United Kingdom	Sam	Waddy	Plymouth Hospital
United Kingdom	Niall	MacCallum	University College London
United States	Raghaven	Murugan	UPMC Magee-Women's Hospital
United States	Hernando	Gomez	Center for Critical Care Nephrology, Department of Critical Care Medicine, University of Pittsburgh School of Medicine
United States	Larry	Busse	Emory Clinical Cardiovascular Research Institute
United States	David	Boldt	UCLA Department of Anesthesiology
United States	Andrew	Bernard	Acute Care Surgery, Trauma and Surgical Critical Care, University of Kentucky, College of Medicine
United States	Daniel	Files	Pulmonary Critical Care, Wake Forest Baptist Medical Center
United States	Benjamin	Margolis	NorthShore University HealthSystem – Highland Park Hospital and Glenbrook Hospital
United States	Jarrod	Mosier	Emergency Medicine, University of Arizona
United States	Jonathon	Truwit	Froedtert & Medical College of Wisconsin - Pulmonary Medicine Outpatient Clinic
United States	Felix	Zamora	Department Critical Care, Regional Hospital
United States	Danielle	Davison	Department Critical Care Medicine, George Washington University Hospital
United States	Matthew	Exline	Department of internal Medicine, Davis Heart and Lung Research Institute
United States	Nathan	Nielsen	Division of Pulmonary, Critical Care and Sleep Medicine University of New Mexico School of Medicine
United States	Duncan	Hite	University of Cincinnati Medical Center
